# Supplementary material for: Preconception care uptake and risk factors for adverse pregnancy outcomes among pregnant women in Tigray, northern Ethiopia: A community-based cross-sectional study
Source: PLoS One. 2025 Nov 7;20(11):e0336255. doi: 10.1371/journal.pone.0336255 (PMC12594428; doi:10.1371/journal.pone.0336255)
Supplement: S2 Dataset — (CSV) [file pone.0336255.s002.csv]

ID	Zone	Q101.Currentmaternalageincompletedyears	Q102.Placeofresidence	Q103.Areyouabletoreadorwritesimplesentence	Q104.Whatisthehighestlevelofschoolingyouhavecompleted	Q105Whatisyourpartnerhusbandeducation	Q106.Whatisyourpartnersestimatedage	Q107.Lengthofthecurrentrelationshipinyears	Q108.Howoldwereyouwhenyouﬁrstmarried	Q109.Whatisyourtotalfamilysizeinnumber	Q110.Whatisyouroccupation	Q111.Whatisyourpartnerhusbandsoccupation	Q112.Whatisyourreligion	Q113.Howlongdoesittaketoreachinminutestotheneargovernmenthealthf	Q114.Doyouhavearadiotelevisioninyourhousehold	Q115.Howoftendoyouusuallylistentotheradioandortelevision	Q201.Whousuallymakesthedecisiontoobtainhealthcareforyou	Q202.Whousuallymakesthedecisionforlargehouseholdpurchases	Q203.Whousuallymakesthedecisionduringvisitstofamilyorrelatives	Q301.Haveyoueverheardofamodelfamily	Q302.Haveyouattendedpregnantwomenforum	Q303.Haveyoueverdiscussedaboutprepregnancycareinthepregnantwomen	Q304.Areyouamemberofcommunityhealthinsurance	Q305.AreyouamemberofWomenDevelopmentGroup	Q306.Inthepast12monthshaveyoureceivedanyorientationoreducationfr	Q401.Howmanypregnancieshaveyouhadtodate	Q402.Howmanybirthshaveyouhadtodate	Q403.Howmanylivebirthshaveyouhaduptonow	Q404.Howmanystillbirthshaveyouhaduptonow	Q405.Howmanyneonataldeathshaveyouhaduptonow	Q406.Howmanyabortionshaveyouhadinyourlifetime	Q407.Haveyouutilizedantenatalcareservicesforthecurrentpregnancy	Q410Howoldwasyourcurrentpregnancyatthefirstcontact	Q409.DidyoureceiveanultrasoundUSserviceforyourcurrentpregnancy	Q410.Atwhatgestationagedidyoureceivetheultrasoundservices	Q411.Whatwastheindicationforultrasoundservices	Q412.Wheredidyoureceivetheultrasoundservice	Q413.Haveyoueverusedfamilyplanning	Q414.Haveyouusedfamilyplanningbeforecurrentpregnancy	Q415.Whichtypesofcontraceptivedidyouused	Q415.WhichtypesofcontraceptivedidyouusedIUCD	Q415.WhichtypesofcontraceptivedidyouusedInjectable	Q415.WhichtypesofcontraceptivedidyouusedImplants	Q415.WhichtypesofcontraceptivedidyouusedPills	Q415.WhichtypesofcontraceptivedidyouusedMalecondom	Q415.WhichtypesofcontraceptivedidyouusedEmergencycontraception	Q415.WhichtypesofcontraceptivedidyouusedBreastfeeding	Q501.Doyouhaveahistoryofinfertilityorsubfertilitywithin12months	Q502.Doyouhaveahistoryofinfertilityorsubfertilitywithin6monthsof
1	1	40	0	0	1	1	55	23	18	8	5	1	1	10	0		2	2	2	0	0		1	0	1	9	6	6	0	0	2	0	6	1	10	2	2	1											0
2	1	37	0	0	1	2	61	3	19	5	1	1	1	30	1	3	2	2	2	0	1	0	0	1	1	4	3	3	0	0	0	1	16	0				1											0
3	1	25	0	1	3	3	34	1	21	1	1	3	1	1	0		2	2	2	0	0		0	0	0	1					0	0						0										0
4	1	27	0	1	4	3	30	1	26	2	4	4	1	20	0		2	2	2	0	0		0	1	0	1					0	1	8	0				0										0
5	1	18	0	1	2	3	23	1	17	2	1	2	2	20	1	4	4	4	4	0	0		0	0	0	1					0	1						0										0
6	1	30	0	1	3	4	40	10	20	4	3	4	1	15	1	4	2	2	2	0	0		0	1	0	7	2	2	0	0	4	1	4	1	4	3	3	1										0
7	1	25	0	1	2	1	37	12	13	6	1	5	2	20	1	3	2	2	2	0	0		0	0	0	5	4	4	0	0	0	1	16	1	16	2	3	0										0
8	1	40	0	1	3	1	46	3	20	5	1	5	1	20	1	1	2	2	2	0	0		0	0	0	6	4	4	0	0	1	1	12	1	20	1	3	1											0
9	1	23	0	1	2	2	26	2	18	2	1	5	1	15	0		2	2	2	0	0		0	0	0	1					0	1	12	1	20	1	3	1		2	0	1	0	0	0	0	0	0
10	1	30	0	1	3	3	35	10	18	7	3	3	1	15	1	2	2	2	2	0	0		0	0	0	5	4	4	0	0	0	1	6	1	6	1	1	1		2	0	1	0	0	0	0	0	0
11	1	19	0	1	3	3	28	1	19	2	1	5	1	20	1	1	2	2	2	0	0		0	0	0	1					0	1	12	1	12	1	3	0										0
12	1	29	0	1	2	3	37	9	20	5	1	5	1	25	1	2	2	2	2	0	0		0	0	0	4	3	3	0	0	0	1	8	1	8	1	3	1		2	0	1	0	0	0	0	0	0
13	1	18	0	1	3	3	21	2	16	2	6	2	1	40	1	4	2	2	2	0	0		0	0	0	1					0	0	7	0				0										0
14	1	22	0	1	3	3	28	4	18	3	1	5	2	20	1	4	2	2	2	0	0		0	0	0	2	1	1	0	0	0	0	12	1	14	3	3	1		2	0	1	0	0	0	0	0	0
15	1	26	0	1	4	3	29	4	22	4	1	2	1	20	1	4	2	2	2	0	0		0	0	0	3	2	2	0	0	0	0						1		2	0	1	0	0	0	0	0	0
16	1	24	0	1	3	4	33	3	21	3	1	4	1	25	1	4	2	2	2	0	0		0	1	0	2	1	1	0	0	0	0	4	1	18	1	3	0										0
17	1	27	0	1	3	2	29	2	25	2	1	5	1	25	1	4	2	2	2	0	0		0	0	0	1					0	1	4	1	20	1	3	1										0
18	1	23	0	1	3	3	30	4	19	3	1	2	1	20	1	4	2	2	2	1	0		0	1	0	3	2	1	1	0	0	1	12	1	16	1	3	1										0
19	1	30	0	1	2	2	32	5	25	3	1	4	1	25	1	4	2	2	2	1	1	0	0	0	0	2	1	1	0	0	0	1						1										0
20	1	27	0	1	3	3	32	10	17	4	1	5	1	25	1	4	2	2	2	0	1	1	0	1	1	3	2	2	0	0	0	0	8	0				0										0
21	1	22	0	1	4	4	26	0	22	2	3	3	1	25	1	4	2	2	2	0	0		0	1	0	1					0	0	2	1	16	1	3	0										0
22	1	23	0	1	3	4	27	3	20	3	3	4	1	20	1	4	2	2	2	0	0		0	0	1	2	1	1	0	0	0	0	3	1	16	1	3	1		2	0	1	0	0	0	0	0	1
23	1	27	0	1	2	2	35	8	19	3	3	2	1	20	1	4	2	2	1	0	0		0	1	0	2	1	1	0	0	0	0	2	1	12	1	3	1		2	0	1	0	0	0	0	0	1
24	1	22	0	1	2	2	30	1	21	2	1	5	1	20	0		2	2	2	0	0		1	0	0	1					0	1	8	0				0										0
25	1	20	0	0	1	3	24	1	19	2	4	4	1	30	0		2	2	2	0	0		0	0	0	1					0	0	4	0				1		2	0	1	0	0	0	0	0	0
26	1	28	0	1	3	2	30	11	19	5	4	5	1	20	1	4	1	2	2	1	1	1	0	1	1	5	2	2	0	0	2	1	8	1	12	1	3	1		3	0	0	1	0	0	0	0	0
27	1	32	0	1	2	3	40	17	18	4	3	4	1	20	1	4	2	2	2	1	1	1	0	1	1	4	3	2	1	0	0	0	8	1	20	1	3	0										0
28	1	32	0	0	1	3	38	7	27	4	1	1	1	15	1	1	2	2	2	0	0		0	1	1	3	2	2	0	0	0	1	12	1	12	2	2	0										0
29	1	30	0	1	3	3	35	1	25	3	1	2	1	15	0		1	1	1	0	0		0	0	1	2	1	1	0	0	0	0	20	0				1		4 2	0	1	0	1	0	0	0	0
30	1	40	0	1	2	2	42	20	18	7	1	2	1	10	0		1	2	1	0	0		0	0	1	6	5	5	0	0	0	0	18	1	20	1	2	1											0
31	1	25	0	1	3	3	35	4	21	3	1	5	1	30	0		2	2	2	0	0		0	0	1	2	1	1	0	0	0	1	16	0				1		3	0	0	1	0	0	0	0	0
32	1	30	0	1	2	2	48	15	15	7	1	5	1	40	0		1	2	2	0	0		0	1	0	7	5	5	0	0	1	0	16	0				1										0
33	1	38	0	0	1	2	45	9	16	8	1	5	1	25	1	4	2	4	2	0	0		0	0	0	7	6	6	0	0	0	0	16	0				0											0
34	1	25	0	0	3	4	35	1	24	2	3	4	1	10	1	4	2	4	2	1	0		0	0	0	2	1	0	1	0	0	1	12	1	26	1	3	1										0
35	1	35	0	1	3	3	35	1	16	2	1	5	1	10	1	1	2	2	2	0	0		0	0	0	2	1	1	0	0	0	1	12	1	16	1	3	1		2	0	1	0	0	0	0	0		0
36	1	36	0	0	1	2	40	20	16	7	1	1	1	15	0		2	2	2	0	0		0	0	0	6	5	5	0	0	0	0	16	1	16	1	3	1											0
37	1	21	0	1	3	3	25	3	18	3	1	1	1	10	0		2	2	2	0	0		0	0	0	2	1	1	0	0	0	0	16	1	26	1	3	1		2	0	1	0	0	0	0	0	0
38	1	17	0	1	2	2	23	12	16	2	1	5	1	60	0		2	2	2	0	0		0	0	0	1					0	1	16	0				0										0
39	1	37	0	0	1	1	45	21	16	4	1	1	1	15	0		2	2	2	0	0		0	0	0	4	2	2	0	0	1	0	8	1	8	3	3	0											0
40	1	17	0	0	1	2	25	1	16	2	1	5	1	15	0		2	2	2	0	0		0	0	0	1					0	1	12	0				0										0
41	1	26	0	0	1	2	30	1	16	4	1	5	1	5	0		2	2	2	0	0		0	0	0	2	1	1	0	0	0	1						1		2	0	1	0	0	0	0	0	0
42	1	33	0	0	2	4	42	10	22	5	1	6	1	120	0		1	1	1	0	0		0	1	0	4	3	3	0	0	0	0	8	0				1										1
43	1	30	0	1	2	2	38	13	17	6	1	1	1	200	0		2	2	2	1	1	0	0	1	0	5	4	4	0	0	0	1	7	1	8	1	3	1										0
44	1	26	0	0	1	2	30	6	20	4	1	1	1	240	0		2	2	2	0	0		0	1	0	3	2	2	0	0	0	0	12	0				0										0
45	1	19	0	1	2	2	26	1	18	2	1	1	1	240	0		2	2	2	0	0		0	0	0	1					0	0	10	0				0										0
46	1	20	0	1	2	2	26	4	16	2	1	3	1	200	0		2	2	2	0	0		0	0	0	2	1	1	0	0	0	1	8	1	16	1	3	0										0
47	1	25	0	1	2	2	32	8	18	4	1	5	1	180	0		2	2	2	0	0		0	1	0	4	3	2	0	1	0	1	5	1	10	3	3	0										1
48	1	35	0	0	1	2	35	17	18	6	5	1	1	240	0		2	2	2	0	0		0	1	0	5	4	4	0	0	0	1	6	0				0											0
49	1	20	0	0	1	1	25	7	13	3	1	1	1	240	0		2	2	2	0	0		0	1	0	2	1	1	0	0	0	0	12	0				0										0
50	1	28	0	1	3	3	39	11	17	4	1	5	1	5	1	4	2	2	2	1	0		0	0	0	4	2	2	0	0	1	0	12	0				1		3	0	0	1	0	0	0	0	0
51	1	24	0	1	3	3	35	0	23	3	2	2	1	5	0		1	1	1	0	0		0	0	1	1					0	1	7	1	20	1	3	1		5 4	0	0	0	1	1	0	0	0
52	1	23	0	1	3	3	25	1	22	3	1	5	1	3	0		2	4	2	0	0		0	0	0	2	1	1	0	0	0	0	8	0				0										0
53	1	26	0	1	2	3	27	0	26	1	2	1	1	3	0		1	1	1	0	0		0	0	0	1					0	1	3	1	3	1	3	1		6 5 4 3 2	0	1	1	1	1	1	0	1
54	1	24	0	1	3	3	30	3	19	4	1	4	1	5	0		2	2	2	0	0		0	0	0	3	2	1	1	0	0	1	9	0				0										0
55	1	35	0	1	3	1	40	17	22	6	1	1	1	30	0		2	2	2	1	0		0	0	0	6	4	4	0	0	1	1	4	0				1		3	0	0	1	0	0	0	0		0
56	1	37	0	1	2	2	46	18	22	7	1	5	1	30	0		2	2	2	0	0		0	0	0	7	6	5	0	1	0	1	8	0				1											0
57	1	28	0	0	1	1	30	7	21	3	1	5	1	90	0		2	4	2	1	1	1	0	0	0	2	1	1	0	0	0	0	8	0				1		3	0	0	1	0	0	0	0	0
58	1	18	0	1	2	2	22	2	18	2	1	1	1	90	0		2	4	2	0	0		0	0	0	1					0	0						0										0
59	1	29	0	1	2	2	32	12	18	6	1	1	1	90	1	4	2	2	2	0	0		1	0	1	6	5	4	0	1	0	1						1		2	0	1	0	0	0	0	0	0
60	1	30	0	0	1	1	40	15	15	6	1	3	1	90	1	4	2	2	2	1	1	1	1	0	0	5	4	4	0	0	0	1						1		2	0	1	0	0	0	0	0	0
61	1	35	0	1	2	2	40	15	20	6	1	5	2	90	1	4	2	4	2	1	0		0	0	0	5	4	4	0	0	0	1	16	0				1											0
62	1	19	0	1	2	2	27	1	18	2	1	5	2	90	0		2	4	2	0	0		0	0	0	1					0	1						0										0
63	1	36	0	1	2	2	39	17	19	7	1	1	1	90	1	3	2	4	2	1	0		1	0	1	6	5	5	0	0	0	0						1		2	0	1	0	0	0	0	0		0
64	1	26	0	1	3	3	30	6	20	4	1	1	1	90	1	3	2	4	2	0	1	0	1	0	0	3	2	2	0	0	0	1						0										0
65	1	18	0	1	2	2	26	7	18	2	1	1	1	90	1	4	2	4	2	0	0		0	0	0	1					0	1	13	1	12	1	3	0										0
66	1	24	0	1	3	3	27	7	17	5	1	1	1	90	1	3	2	4	4	1	0		0	0	0	4	3	3	0	0	0	1	12	0				0										0
67	1	22	0	0	1	1	28	2	19	3	1	1	1	90	0		2	4	2	0	0		1	0	0	2	1	0	0	1	0	1	16	0				0										0
68	1	18	0	1	2	2	22	1	17	2	1	5	1	30	0		2	4	2	0	0		0	0	0	2	0	0	0	0	1	1	20	1	20	1	2	0										0
69	1	38	0	0	1	1	45	25	13	8	1	5	2	30	1	3	2	4	2	0	1	0	0	1	0	8	7	7	0	0	0	1	10	1	10	1	3	0											0
70	1	20	0	1	3	2	26	2	18	2	1	1	1	20	1	4	2	2	2	0	0		0	0	0	1					0	1	4	0				0										0
71	1	30	0	1	3	2	33	6	24	4	1	1	1	25	1	4	4	4	4	0	0		0	0	0	3	1	1	0	0	1	1						1										0
72	1	38	0	0	1	2	50	22	16	8	1	1	1	5	1	4	2	2	2	1	0		0	0	0	8	7	7	0	0	0	1						1											0
73	1	35	0	0	1	2	30	1	15	4	1	2	1	5	0		2	2	2	0	0		0	0	0	5	4	1	1	2	0	1						1		3 2	0	1	1	0	0	0	0		0
74	1	30	0	1	3	2	34	12	18	7	1	3	1	10	1	3	2	1	1	0	0		0	0	0	6	5	5	0	0	0	1						1										0
75	1	26	0	1	2	1	32	9	17	5	1	1	1	10	1	4	2	2	2	0	0		0	0	0	4	3	0	3	0	0	1	24	0				1										0
76	1	27	0	1	2	3	30	8	19	4	1	5	1	15	1	4	2	2	2	0	0		0	0	0	3	2	2	0	0	0	1	16	0				1		2	0	1	0	0	0	0	0	0
77	1	18	0	1	2	3	27	2	16	2	1	1	1	10	0		1	1	2	0	0		0	0	0	2	1	0	1	0	0	1	12	0				0										0
78	1	18	0	1	2	2	26	1	17	0	1	1	1	15	0		1	1	2	0	0		0	0	0	1					0	0	16	0				0										0
79	1	18	0	1	2	2	21	1	17	2	1	1	1	20	0		1	1	2	0	0		0	0	0	1					0	0						0										0
80	1	19	0	1	2	2	26	1	19	2	1	6	1	10	0		1	1	1	0	0		0	0	0	1					0	1	16	1	26	1	3	0										0
81	1	17	0	1	2	2	27	1	16	2	1	6	1	10	0		1	1	1	0	0		0	0	0	2	0	0	0	0	1	0	12	0				0										0
82	1	26	0	1	2	2	30	6	20	4	1	6	1	10	1	4	1	1	1	0	0		0	0	0	3	2	2	0	0	0	0						1										0
83	1	36	0	0	1	2	52	15	17	6	1	1	1	30	0		2	2	2	0	0		0	1	0	5	4	4	0	0	0	1	4	1	8	1	2	0											0
84	1	26	0	1	3	3	30	6	21	5	1	2	1	20	1	3	2	2	2	0	1	1	0	0	1	4	3	3	0	0	0	1	4	0				0										0
85	1	26	0	1	3	1	30	10	16	4	1	5	1	30	0		1	2	2	0	0		0	0	1	3	2	2	0	0	0	0	16	0				1										0
86	1	20	0	1	2	3	25	1	18	3	1	5	1	20	0		1	1	2	0	1	0	0	0	0	2	1	1	0	0	0	0	12	1	20	1	2	0										0
87	1	21	0	1	2	3	25	2	1	2	1	5	1	30	0		2	2	2	0	0		0	0	0	1					0	1	8	0				1										0
88	1	26	0	1	4	4	32	2	24	2	1	3	1	40	0		2	2	2	0	0		1	1	0	1					0	0	20	1	20	1	2	1		2	0	1	0	0	0	0	0	0
89	1	26	0	1	2	1	35	9	17	4	1	6	1	25	1	4	1	4	2	0	0		0	1	0	4	2	2	0	0	1	1	12	1	8	3	3	1		3	0	0	1	0	0	0	0	1
90	1	32	0	1	2	2	40	18	17	6	1	2	1	10	1	4	1	2	2	1	0		0	1	1	5	4	4	0	0	0	1	8	1	20	1	3	1		2	0	1	0	0	0	0	0	0
91	1	20	0	1	2	2	28	0	20	2	1	2	1	20	0		2	4	2	0	0		0	0	0	1					0	1	16	1	16	1	3	0										0
92	1	19	0	1	2	2	25	5	1	2	1	5	1	20	0		2	4	2	1	0		0	0	0	1					0	1	12	1	20	1	1	0										0
93	1	35	0	0	1	1	45	4	14	7	1	1	1	10	0		1	4	2	0	0		0	0	0	7	6	6	0	0	0	1						1											0
94	1	34	0	0	1	1	40	19	15	7	1	1	1	10	1	3	1	4	2	0	0		0	1	0	6	5	5	0	0	0	1						1										0
95	1	27	0	0	2	2	35	9	16	5	1	1	1	15	1	4	1	4	2	0	0		0	0	0	4	3	3	0	0	0	0	8	1	12	1	1	1		2	0	1	0	0	0	0	0	0
96	1	27	0	1	3	1	37	10	17	5	1	1	1	10	1	4	1	2	2	0	0		0	1	0	4	3	3	0	0	0	0	16	1	16	1	3	1		3	0	0	1	0	0	0	0	0
97	1	25	0	1	3	3	29	1	18	3	1	1	1	5	0		2	2	2	0	0		0	0	0	3	1	1	0	0	1	1	12	1	20	1	3	1		3	0	0	1	0	0	0	0	0
98	1	28	0	0	1	2	30	0	16	4	1	1	1	10	0		1	4	2	0	0		0	0	0	5	3	3	0	0	1	1	4	0				1										0
99	1	27	0	1	2	3	37	10	16	5	3	3	1	10	1	4	2	2	2	0	0		0	1	0	4	3	3	0	0	0	1	20	1	20	1	1	1		2	0	1	0	0	0	0	0	0
100	1	27	0	1	4	4	27	2	25	3	3	2	2	20	0		1	2	2	1	0		0	0	0	3	2	2	0	0	0	1	8	0				0										0
101	1	45	0	0	1	1	55	30	15	8	5	1	1	40	0		2	2	4	0	1	0	0	0	0	7	6	5	0	1	0	1						1		2	0	1	0	0	0	0	0		0
102	1	38	0	0	1	1	48	14	17	3	5	1	1	40	0		1	1	1	0	0		1	0	0	4	2	2	0	0	1	1	8	1	16	3	2	1											0
103	1	18	0	1	2	3	23	1	17	2	6	6	1	45	0		1	4	4	0	0		0	0	0	1					0	1	16	1	16	1	2	1		4	0	0	0	1	0	0	0	0
104	1	25	1	1	3	3	35	6	19	4	1	5	1	10	1	4	2	2	2	0	0		0	0	0	2	1	1	0	0	0	1	12	1	8	3	2	1		2	0	1	0	0	0	0	0	0
105	1	34	1	1	3	2	38	10	18	4	2	5	1	15	0		1	2	2	0	0		0	0	0	5	3	3	0	0	1	1	16	1	16	1	3	1		2	0	1	0	0	0	0	0	0
106	1	30	0	1	2	2	40	15	15	8	5	1	1	120	0		2	2	2	1	1	0	0	1	0	7	6	6	0	0	0	0	20	0				1										0
107	1	37	0	0	1	2	48	24	13	8	5	1	1	120	1	4	2	2	2	0	0		0	1	0	8	7	6	0	1	0	1	22	0				1											0
108	1	35	0	0	1	1	46	17	18	8	5	1	1	200	0		2	2	2	0	0		0	0	0	7	6	6	0	0	0	0	12	0				1		3	0	0	1	0	0	0	0		0
109	1	32	0	1	3	2	42	11	21	4	1	5	1	180	0		2	2	2	0	0		0	1	0	5	2	2	0	0	2	0	4	1	23	2	3	1										0
110	1	28	0	0	1	1	40	4	18	3	1	1	1	200	0		2	2	2	0	0		0	1	0	4	3	3	0	0	0	1	10	0				0										0
111	1	39	0	0	1	1	46	25	14	11	5	1	1	180	0		2	2	2	1	0		0	0	0	11	9	8	0	1	1	0	12	1	20	1	3	0											0
112	1	27	0	1	2	1	35	9	18	4	1	1	1	5	0		2	2	2	1	0		0	0	0	4	3	3	0	0	0	0	12	0				1										0
113	1	23	0	0	1	2	26	1	19	3	1	1	1	30	0		2	2	2	0	0		0	0	0	2	1	1	0	0	0	1	12	0				0										0
114	1	22	0	1	3	3	27	1	22	2	1	5	1	10	0		2	2	2	0	0		0	0	0	1					0	0	12	1	24	1	3	0										0
115	1	27	0	1	3	1	31	1	18	3	1	1	1	10	0		2	2	2	0	0		0	0	0	2	1	1	0	0	0	1						1										0
116	1	30	0	1	4	2	32	4	26	3	1	2	1	10	0		2	2	2	0	0		0	0	0	2	1	1	0	0	0	1						1		3	0	0	1	0	0	0	0	0
117	1	34	0	1	2	3	38	1	16	5	1	4	1	30	1	2	1	1	1	1	1	0	1	1	1	4	3	3	0	0	0	0	12	1	18	1	2	1										0
118	1	35	0	0	1	3	40	22	21	8	1	1	1	40	0		2	2	2	0	0		1	0	0	8	6	6	0	0	1	1	20	0				0											0
119	1	20	1	1	2	3	25	1	20	2	1	5	1	10	1	4	1	1	2	0	0		0	0	0	1					0	1	4	0				0										0
120	1	39	0	0	1	2	44	18	21	10	1	1	1	30	0		2	2	2	0	0		0	0	0	8	7	7	0	0	0	0	12	0				0											0
121	1	25	0	1	2	3	30	1	25	3	1	1	1	40	0		2	2	2	0	0		0	0	0	1					0	1						0										0
122	1	25	0	1	2	2	31	4	21	3	1	1	1	60	0		2	2	2	1	0		0	0	0	2	1	1	0	0	0	1	16	1	24	1	3	1		2	0	1	0	0	0	0	0	0
123	1	38	0	1	2	3	53	9	15	7	1	1	1	30	0		2	2	2	1	0		0	0	0	6	5	5	0	0	0	0	16	0				1											0
124	1	23	0	1	3	3	28	6	17	4	1	2	1	30	0		2	2	2	1	0		0	0	0	3	2	2	0	0	0	1	12	0				1										0
125	1	25	0	1	2	2	30	7	18	3	1	6	1	30	1	4	2	2	2	0	0		0	1	0	4	1	1	0	0	2	0						1		2	0	1	0	0	0	0	0	0
126	1	30	0	1	3	3	32	9	21	5	1	3	1	30	1	4	2	2	2	0	0		0	1	0	4	3	3	0	0	0	0	14	1	16	1	3	1		3	0	0	1	0	0	0	0	0
127	1	31	0	1	4	4	35	11	21	5	4	4	1	15	1	4	2	2	2	0	0		0	0	0	6	5	3	1	1	0	1						1		3	0	0	1	0	0	0	0	0
128	1	30	0	1	3	4	40	10	20	5	1	5	1	20	0		2	2	2	0	0		0	1	0	5	2	2	0	0	2	1						1		2	0	1	0	0	0	0	0	0
129	1	26	0	1	2	2	34	4	16	4	3	1	1	5	1	4	2	2	2	0	0		1	1	0	4	2	2	0	0	1	1	4	1	16	1	3	1										0
130	1	32	0	1	2	2	40	5	16	5	1	3	1	10	1	3	2	2	2	1	0		0	1	1	3	2	2	0	0	0	1	8	0				1										0
131	1	23	0	1	2	2	28	1	1	2	4	2	1	5	0		2	2	2	0	0		0	0	0	1					0	1	4	0				1		4	0	0	0	1	0	0	0	0
132	1	32	0	1	4	4	38	4	26	3	4	4	1	8	1	4	2	2	2	1	0		0	0	0	2	1	1	0	0	0	1	4	0				1		4 3	0	0	1	1	0	0	0	0
133	1	25	0	1	2	2	28	4	20	3	1	5	1	15	0		2	4	2	1	0		0	0	1	2	1	1	0	0	0	1						1		2	0	1	0	0	0	0	0	0
134	1	27	0	1	3	3	33	6	21	5	1	5	1	15	0		2	2	2	0	0		0	0	0	4	3	3	0	0	0	1	12	1	20	1	1	0										0
135	1	17	0	1	2	2	27	1	17	2	1	6	1	15	0		2	4	2	0	0		0	0	1	1					0	0						0										0
136	1	30	0	1	3	4	37	10	11	4	4	6	1	30	1	3	2	2	2	1	0		1	0	1	4	2	2	0	0	1	1	12	0				1		2	0	1	0	0	0	0	0	0
137	1	30	0	1	2	2	45	14	16	6	1	5	1	30	1	3	4	4	2	1	0		1	1	1	5	4	4	0	0	0	1	12	1	12	1	1	1										0
138	1	28	0	1	3	3	35	8	22	4	1	5	1	15	1	4	4	2	4	1	0		0	0	0	4	2	2	0	0	1	1	2	0				1		3	0	0	1	0	0	0	0	0
139	1	25	0	1	2	2	40	8	16	6	1	5	1	20	1	4	1	4	2	1	1	1	0	0	1	5	4	3	1	0	0	1	8	0				1		2	0	1	0	0	0	0	0	0
140	1	35	0	1	4	4	40	4	27	4	4	4	1	30	0		1	1	1	1	1	1	0	1	1	3	2	0	0	0	0	1	4	0				1		3	0	0	1	0	0	0	0		0
141	1	24	0	1	2	1	26	1	14	2	4	4	1	25	0		1	1	1	0	0		0	0	0	2	1	0	1	0	0	1	4	1	16	1	2	1		2	0	1	0	0	0	0	0	0
142	1	18	0	1	2	3	22	1	17	2	6	2	1	15	1	4	4	2	2	1	0		0	0	0	1					0	1	4	0				0										0
143	1	29	0	1	3	4	40	9	20	5	1	4	1	20	0		2	2	2	1	0		0	0	0	4	2	2	0	0	1	1	12	1	20	2	3	1		3	0	0	1	0	0	0	0	0
144	1	30	0	1	3	3	30	3	27	3	1	5	1	15	0		2	4	1	0	0		0	0	0	2	1	1	0	0	0	0	20	0				0										0
145	1	27	0	1	2	3	30	3	20	2	1	1	1	15	1	3	2	2	2	1	0		0	0	1	1					0	0	16	0				1		2	0	1	0	0	0	0	0	0
146	1	29	0	1	3	3	40	10	18	4	1	2	1	20	1	4	2	4	1	0	0		0	0	0	4	2	2	0	0	1	1	12	1	12	3	3	1										0
147	1	24	0	1	3	1	35	6	19	3	1	5	1	60	0		1	2	2	1	0		0	0	0	2	1	1	0	0	0	1	12	1	23	1	2	1		2	0	1	0	0	0	0	0	0
148	1	32	0	1	3	3	45	10	22	5	1	1	1	40	0		2	2	1	1	0		0	1	1	4	3	3	0	0	0	1	8	0				1		2	0	1	0	0	0	0	0	0
149	1	28	0	1	3	3	36	10	18	4	1	1	1	40	0		1	2	1	1	0		0	0	0	3	2	2	0	0	0	1	12	1	20	3	3	1										0
150	1	26	0	1	3	2	35	5	20	3	1	5	1	20	0		4	4	4	0	0		0	1	0	3	2	1	0	1	0	1	4	1	20	1	2	1										0
151	1	37	0	0	1	2	52	18	20	7	1	1	1	10	0		2	2	2	1	0		0	0	0	6	5	5	0	0	0	1	20	1	26	1	2	1											0
152	1	38	1	1	4	2	37	15	16	5	1	2	1	15	1	4	1	2	1	1	0		0	0	1	9	7	3	3	1	1	1	4	1	12	2	3	1											0
153	1	27	1	1	3	2	30	5	19	3	3	6	1	30	0		2	2	2	0	0		0	0	1	3	1	1	0	0	1	0	16	1	20	1	3	1		2	0	1	0	0	0	0	0	0
154	1	36	0	0	1	2	62	1	28	4	1	1	1	30	0		1	4	2	0	0		0	0	0	2	1	1	0	0	0	0	15	1	15	1	3	1											0
155	1	33	0	0	1	2	40	2	13	3	1	5	1	25	0		1	4	1	0	0		0	1	0	4	3	3	0	0	0	0	4	1	16	1	3	1										1
156	1	30	0	1	2	1	35	13	18	6	1	1	1	15	0		1	4	4	1	0		0	1	0	5	4	4	0	0	0	0	20	0				1										0
157	1	27	0	1	2	1	30	10	16	7	1	1	1	5	0		2	2	2	0	0		0	0	0	7	6	6	0	0	0	1	15	1	15	1	1	0										0
158	1	26	0	1	3	4	35	4	22	3	1	1	1	20	0		1	1	1	0	0		0	1	0	2	1	1	0	0	0	1	16	1	20	1	3	1										0
159	1	35	0	0	2	1	45	20	14	6	1	1	1	5	1	4	1	2	2	0	0		0	0	0	6	5	4	1	1	0	1	12	0				1											1
160	1	37	0	0	1	1	48	5	23	6	1	6	1	10	0		1	1	1	0	0		0	0	0	5	4	4	0	0	0	1	16	0				1											0
161	1	34	0	0	1	2	42	14	16	7	3	3	1	15	0		1	1	1	0	0		0	0	0	6	5	5	0	0	0	0						1										0
162	1	20	0	0	1	1	27	1	19	2	1	6	2	10	0		1	1	1	0	0		0	0	0	1					0	0	16	0				0										0
163	1	18	0	0	1	2	27	1	17	1	1	5	1	10	0		1	1	1	0	0		0	0	0	1					0	1	12	0				0										0
164	1	20	0	1	2	2	25	3	17	3	1	5	1	15	0		1	1	1	0	0		0	0	0	3	1	1	0	0	1	1	12	0				0										0
165	1	22	0	1	3	2	35	4	18	3	1	1	1	15	0		1	1	1	0	0		0	0	0	2	1	1	0	0	0	1	12	1	12	1	1	0										0
166	1	31	0	0	1	1	40	14	16	7	1	1	1	15	0		1	1	1	0	0		0	0	0	6	5	5	0	0	0	1	16	0				1										0
167	1	16	0	0	1	2	24	1	16	2	1	5	1	15	0		1	1	1	0	0		0	0	0	1					0	1						0										0
168	1	30	0	1	3	3	32	6	24	4	1	5	1	15	0		2	2	2	0	0		0	0	0	3	2	2	0	0	0	1	16	1	21	1	2	1										0
169	1	35	0	1	3	3	40	19	16	6	1	5	1	30	0		2	2	2	0	0		0	0	0	6	5	4	0	1	0	1	20	1	20	1	2	1											1
170	1	22	0	1	3	3	29	5	10	3	1	4	1	30	0		2	2	2	0	0		0	0	0	2	1	1	0	0	0	1	6	1	6	1	3	1		2	0	1	0	0	0	0	0	0
171	1	23	0	1	3	3	25	3	20	3	1	5	1	15	0		1	2	2	0	0		0	0	0	2	1	1	0	0	0	1	4	0				0										0
172	1	24	0	1	3	3	36	1	23	2	1	1	1	60	1	4	1	2	2	0	0		0	0	0	1					0	1	15	0				0										0
173	1	25	0	1	2	3	32	3	22	3	1	5	1	15	0		2	2	2	0	0		0	0	0	3	1	1	0	0	1	1	6	0				1		7	0	0	0	0	0	0	1	0
174	1	34	0	1	3	3	48	17	17	4	1	1	1	10	0		2	2	2	0	0		0	0	0	4	3	2	1	0	0	1	8	1	20	1	3	1										0
175	1	26	1	1	2	1	40	5	21	3	1	5	1	10	0		2	2	2	0	0		0	0	0	3	1	1	0	0	1	0	6	1	6	1	3	1										0
176	1	34	1	1	2	3	40	12	19	5	1	2	1	10	1	4	2	2	2	0	0		0	0	0	4	3	3	0	0	0	1						1										0
177	1	28	1	1	3	4	31	5	23	3	4	4	1	10	1	4	2	2	2	1	0		0	0	1	2	1	1	0	0	0	1	4	1	4	1	3	1										0
178	1	25	1	1	3	4	35	1	24	2	1	4	1	10	1	4	2	2	2	1	0		0	0	0	1					0	1						0										0
179	1	30	1	1	3	3	34	4	27	3	3	4	2	10	1	4	2	2	2	0	0		0	0	0	2	1	1	0	0	0	0	16	0				1										0
180	1	35	1	0	1	1	40	21	14	5	1	5	1	30	0		1	2	2	0	0		1	0	0	4	0	3	0	0	0	0	14	0				1		2	0	1	0	0	0	0	0		0
181	1	18	1	1	2	3	26	1	17	2	1	2	1	60	1	2	2	2	2	0	0		0	0	0	1					0	0	12	1	12	1	3	0										0
182	1	28	1	1	3	4	32	5	22	3	1	3	1	20	1	3	2	2	2	0	0		0	0	0	3	2	1	1	0	0	1	12	1	16	1	3	1										0
183	1	25	1	1	3	3	30	2	16	3	1	6	1	20	1	1	2	2	2	0	0		0	0	0	2	1	1	0	0	0	1	12	1	16	1	3	1										0
184	1	27	1	1	3	3	35	10	17	5	1	6	1	20	1	2	2	2	2	0	0		0	0	0	3	2	2	0	0	0	1	12	1	16	1	3	1										0
185	1	28	1	1	3	3	35	8	20	3	1	2	1	25	1	3	2	2	2	0	0		0	0	0	2	1	1	0	0	0	1	16	0				0										0
186	1	19	1	1	3	4	25	1	18	2	1	4	1	20	1	4	2	2	2	0	0		0	0	0	1					0	1	12	0				0										0
187	1	35	1	1	2	3	48	15	20	5	1	2	1	10	1	4	2	2	2	1	0		0	0	0	4	3	3	0	0	0	1	16	0				1											0
188	1	26	1	1	3	2	35	8	18	5	1	5	1	25	1	2	2	2	2	0	0		0	0	0	4	3	3	0	0	0	1	12	1	16	1	3	0										0
189	1	30	0	1	3	3	33	8	22	3	1	5	1	30	0		4	2	2	0	0		1	0	0	2	1	1	0	0	0	1	26	1	26	1	3	1		3	0	0	1	0	0	0	0	0
190	1	29	0	1	3	4	50	5	24	4	1	5	1	30	0		1	2	2	0	0		0	1	0	2	1	1	0	0	0	0	16	0				0										0
191	1	30	0	0	1	1	40	10	20	3	1	1	1	30	0		4	4	2	0	0		0	0	0	4	3	3	0	0	0	1						0										0
192	1	26	1	1	4	4	32	7	18	4	3	4	1	30	1	4	2	2	2	0	0		0	0	1	3	2	2	0	0	0	1	8	1	24	1	3	1		2	0	1	0	0	0	0	0	0
193	1	24	1	1	4	3	31	6	20	3	3	5	1	25	0		1	2	2	1	0		0	0	1	1					0	1	5	1	12	1	3	1		2	0	1	0	0	0	0	0	0
194	1	28	1	0	1	2	32	2	26	2	1	2	1	15	1	4	2	2	2	0	0		0	1	1	2	1	1	0	0	0	1	5	1	17	1	3	1		4	0	0	0	1	0	0	0	0
195	1	23	1	1	3	4	30	3	20	2	1	2	1	5	1	4	2	2	2	0	0		0	0	0	1					0	1	8	0				1		3	0	0	1	0	0	0	0	0
196	1	23	1	1	3	3	30	4	20	3	1	5	1	15	1	4	2	2	2	0	0		0	0	0	3	1	1	0	0	1	1	5	1	12	1	3	1		4	0	0	0	1	0	0	0	0
197	1	30	0	1	4	3	35	10	20	5	1	5	1	30	1	4	2	2	2	1	0		0	0	1	4	3	3	0	0	0	1	12	1	26	1	2	1		2	0	1	0	0	0	0	0	0
198	1	32	0	1	2	1	38	16	18	5	1	5	1	30	1	4	2	4	2	1	0		0	0	0	4	3	3	0	0	0	1	12	0				1		2	0	1	0	0	0	0	0	0
199	1	28	0	1	2	3	32	1	27	2	1	5	1	30	1	4	2	4	2	0	0		0	0	1	2	0	0	0	0	1	1	12	1	12	1	3	0										0
200	1	33	1	1	3	4	38	6	27	3	1	4	2	10	1	4	1	2	2	0	0		0	0	0	3	1	1	0	0	1	1	12	1	20	1	3	0										1
201	1	28	1	1	3	4	35	27	18	5	1	2	2	15	1	4	2	2	2	0	0		0	0	0	4	3	3	0	0	0	1	12	1	20	1	3	1		4	0	0	0	1	0	0	0	0
202	1	25	1	1	3	3	28	7	18	5	1	3	2	15	1	4	2	2	2	0	0		0	0	0	4	3	3	0	0	0	1	20	1	24	1	3	1										0
203	1	20	1	1	3	3	28	1	19	2	1	2	2	15	1	4	2	2	2	0	0		0	0	0	1					0	1	8	1	16	1	3	0										0
204	1	26	1	1	3	2	30	1	25	2	1	6	1	15	0		1	1	1	0	0		0	0	0	2	0	0	0	0	1	1	16	0				0										0
205	1	21	1	0	1	2	36	1	16	3	1	2	1	25	0		1	1	1	0	0		0	0	0	2	1	1	0	0	0	1	12	0				0										0
206	1	19	1	1	3	2	32	1	18	2	1	2	1	15	0		2	2	2	0	0		0	0	0	1					0	1	8	0				0										1
207	1	30	1	1	3	3	35	8	22	5	1	3	1	15	1	4	2	2	2	0	0		0	0	0	5	3	3	0	0	1	1	12	0				1										1
208	1	22	1	1	2	3	30	4	18	3	1	5	1	15	0		1	2	2	0	0		0	0	0	3	1	1	0	0	1	1	12	0				1		3	0	0	1	0	0	0	0	0
209	1	22	1	1	3	3	27	5	17	2	1	5	1	15	0		2	2	2	0	0		0	0	0	2	1	0	0	1	0	1	16	1	26	1	1	1		3	0	0	1	0	0	0	0	0
210	1	21	1	1	3	3	27	3	18	3	1	2	2	10	1	4	2	2	2	0	0		0	0	0	2	1	1	0	0	0	1	4	1	12	1	1	0										0
211	1	36	1	1	3	4	45	20	15	5	1	4	1	15	0		2	2	2	0	1	1	0	1	0	5	3	2	0	1	1	1	6	1	12	1	2	1		3 4	0	0	1	1	0	0	0		0
212	1	23	1	1	3	3	27	1	22	2	3	2	1	20	1	4	2	2	2	0	0		0	0	0	1					0	0						1		2	0	1	0	0	0	0	0	0
213	1	24	1	1	3	3	28	1	23	2	1	6	1	20	1	4	2	2	2	0	0		0	0	0	2	0	0	0	0	1	1	8	1	17	1	3	1										1
214	1	18	1	1	2	3	28	1	17	2	1	5	1	30	1	4	2	2	2	0	0		0	0	0	1					0	1	8	1	16	1	3	0										0
215	1	30	1	1	3	3	30	8	19	4	1	1	1	30	1	4	2	2	2	0	0		0	1	0	3	2	2	0	0	0	1						1		3	0	0	1	0	0	0	0	0
216	1	33	1	1	2	2	48	16	17	8	1	1	1	5	1	4	1	2	2	1	0		0	1	0	6	5	5	0	0	0	1	12	1	20	1	3	1		3	0	0	1	0	0	0	0	0
217	1	36	1	1	4	4	42	10	26	6	4	4	1	15	1	4	2	2	2	1	1	0	0	1	0	6	3	3	0	0	2	1	12	1	16	1	3	1		3 2	0	1	1	0	0	0	0		1
218	1	20	0	1	3	3	21	2	18	2	6	5	1	10	0		2	2	2	0	0		0	1	0	1					0	1	12	1	24	1	2	0										0
219	1	35	0	1	2	2	45	19	16	7	5	1	1	15	1	3	2	2	2	1	0		1	0	1	6	5	5	0	0	0	0	12	0				1											0
220	1	24	0	1	3	3	28	3	21	3	5	1	1	10	0		2	1	2	0	0		0	0	0	2	1	1	0	0	0	1	4	0				1		2	0	1	0	0	0	0	0	0
221	1	28	0	0	2	1	26	1	27	2	5	1	1	90	0		2	2	2	1	0		1	0	1	1					0	0	4	0				0										0
222	1	28	0	1	2	2	31	8	10	6	5	1	1	60	0		2	2	2	1	0		1	1	0	4	3	3	0	0	0	0	12	1	22	1	2	1		3	0	0	1	0	0	0	0	0
223	1	32	0	1	3	3	34	1	31	2	3	6	1	40	0		2	2	2	0	0		0	0	0	2	0	0	0	0	1	1						0										0
224	1	23	0	1	3	3	26	2	21	3	1	1	1	40	0		2	2	2	0	0		0	0	1	2	1	1	0	0	0	1	8	0				1		2	0	1	0	0	0	0	0	0
225	1	23	0	1	3	3	33	6	17	4	5	1	1	60	0		2	2	2	0	0		0	0	0	3	2	2	0	0	0	1	16	1	26	1	3	1										0
226	1	23	1	1	4	2	26	2	21	2	6	6	1	15	0		2	2	2	0	0		0	0	0	1					0	1	16	1	14	1	3	1		4	0	0	0	1	0	0	0	0
227	1	21	1	1	2	3	32	1	20	2	1	2	1	15	0		3	1	1	0	0		0	0	0	1					0	0	24	0				0										0
228	1	21	1	1	3	3	26	5	16	2	1	2	1	15	1	3	2	2	2	0	0		0	0	0	2	0	0	0	0	1	0	4	1	20	1	3	1										1
229	1	20	1	1	2	4	37	2	18	2	1	4	1	20	0		2	2	2	0	0		0	0	0	1					0	1	12	0				0										1
230	1	29	1	1	3	3	36	10	19	5	1	3	1	10	1	2	2	2	2	0	0		0	0	0	4	3	3	0	0	0	1	20	0				1										0
231	1	35	0	1	2	2	40	18	20	7	1	1	1	35	1	2	2	2	2	0	0		1	1	0	6	5	4	0	1	0	1	12	0				1		3	0	0	1	0	0	0	0		0
232	1	27	0	1	3	3	30	7	20	4	1	5	1	50	1	3	2	2	2	1	0		0	0	0	3	2	2	0	0	0	1	12	0				1		3	0	0	1	0	0	0	0	0
233	1	34	0	1	2	2	38	15	17	8	1	5	1	50	1	2	2	2	2	1	1	0	1	1	0	7	6	6	0	0	0	1						1										0
234	1	36	0	0	2	2	45	18	15	8	1	1	1	60	0		1	2	2	1	0		1	1	0	6	5	5	0	0	0	1	12	0				1		2	0	1	0	0	0	0	0		0
235	1	26	0	1	2	3	28	5	21	3	1	1	1	10	1	3	2	2	2	1	0		0	0	0	2	1	1	0	0	0	1	12	0				1		2	0	1	0	0	0	0	0	0
236	1	48	0	0	1	2	52	30	11	9	1	1	1	20	1	2	2	2	2	1	0		1	0	0	9	6	6	0	0	2	0	16	0				0											1
237	1	29	0	1	3	1	34	10	20	4	1	5	1	5	1	2	1	2	2	0	0		1	0	0	3	2	2	0	0	0	1	16	1	20	1	3	1		2	0	1	0	0	0	0	0	0
238	1	35	0	0	1	2	36	13	22	5	1	3	1	20	0		2	2	2	0	1	0	1	0	0	4	3	3	0	0	0	1	16	0				1		2	0	1	0	0	0	0	0		0
239	1	30	0	1	3	3	31	9	21	5	1	5	1	25	1	3	2	2	2	1	0		1	0	0	3	2	2	0	0	0	0	16	0				1		2	0	1	0	0	0	0	0	0
240	1	38	0	0	1	1	45	21	17	9	1	1	1	30	1	2	1	2	2	1	0		1	1	0	8	6	6	0	0	1	0	16	0				1		3	0	0	1	0	0	0	0		0
241	1	30	0	0	1	2	36	14	16	5	1	4	1	60	0		2	2	2	0	0		0	0	0	4	3	3	0	0	0	0	16	0				1		3	0	0	1	0	0	0	0	0
242	1	24	0	1	3	2	27	7	18	3	3	2	1	40	0		2	2	2	1	0		0	0	0	4	0	0	0	0	3	1						0										0
243	1	26	1	1	3	3	33	5	21	3	1	6	1	10	0		2	2	2	1	0		0	0	0	2	1	1	0	0	0	1	12	1	12	1	3	1										0
244	1	19	1	1	2	2	23	1	18	2	1	5	1	15	0		2	2	2	0	0		0	0	0	1					0	1	12	1	16	1	3	0										0
245	1	24	1	1	3	2	25	4	20	3	1	5	1	10	0		2	2	2	0	0		0	0	0	2	1	1	0	0	0	1	8	1	26	1	2	0										0
246	1	33	1	0	1	1	37	6	27	4	1	2	1	15	1	4	2	2	2	0	0		1	0	0	4	2	2	0	0	1	1	12	1	20	1	3	0										0
247	1	35	1	1	2	2	39	10	25	5	1	5	1	15	1	4	2	2	2	1	0		0	0	0	4	3	3	0	0	0	1	20	0				1		2	0	1	0	0	0	0	0		0
248	1	35	1	1	4	4	38	5	25	4	4	4	1	15	1	4	2	2	2	1	0		0	0	1	4	2	2	0	0	1	1						0											0
249	1	24	1	1	4	3	27	1	23	2	1	5	1	10	0		2	2	2	0	0		0	0	0	1					0	1	4	0				0										0
250	1	23	1	1	3	2	40	4	19	2	1	2	2	10	1	4	1	2	2	0	0		0	0	0	4	1	1	0	0	2	1	8	1	8	1	3	0										0
251	1	26	1	1	2	3	30	3	21	4	1	3	1	30	1	4	2	2	2	1	1	1	0	1	0	3	2	2	0	0	0	1						1		3	0	0	1	0	0	0	0	0
252	1	30	1	1	2	3	35	5	25	4	4	4	1	35	1	4	2	2	2	0	0		0	0	0	2	1	1	0	0	0	1						1										0
253	1	19	1	1	3	2	26	1	19	2	1	6	1	25	1	4	2	2	2	0	0		0	0	0	1					0	1	12	1	12	1	3	0										0
254	1	26	1	1	3	2	33	8	16	5	1	6	1	25	1	4	2	2	2	0	0		0	1	0	4	3	3	0	0	0	1	4	0				0										0
255	1	23	1	1	3	2	31	1	22	2	1	4	1	25	1	4	1	1	1	0	0		0	1	0	1					0	1	16	1	22	3	3	1		3	0	0	1	0	0	0	0	0
256	1	25	1	1	4	4	28	2	23	3	1	6	1	25	1	4	2	2	2	0	0		0	1	0	2	1	1	0	0	0	1	12	0				1										0
257	1	21	1	0	2	2	24	1	20	2	1	2	1	30	1	4	1	1	1	0	0		0	0	0	1					0	1	10	0				0										0
258	1	27	1	1	3	4	30	5	22	3	1	2	1	25	1	4	1	1	1	0	0		0	1	0	2	1	1	0	0	0	1	8	1	8	1	3	1		4	0	0	0	1	0	0	0	0
259	1	28	1	1	2	2	30	2	22	3	1	2	1	25	1	4	2	2	2	1	1	0	0	0	0	2	1	1	0	0	0	0						0										0
260	1	27	0	1	3	2	36	1	26	3	1	1	1	15	0		2	2	2	0	0		0	1	0	3	1	1	0	0	1	0	12	1	16	3	3	1		4	0	0	0	1	0	0	0	0
261	1	20	0	1	2	3	39	1	19	5	1	2	1	10	0		1	2	1	0	0		0	1	0	1					0	1	8	1	22	1	3	0										0
262	1	38	0	1	2	2	45	20	18	7	1	1	1	5	0		2	2	2	0	0		0	1	0	5	4	4	0	0	0	0	20	0				1											0
263	1	24	0	1	3	1	28	7	17	4	1	6	1	5	1	4	1	2	1	0	0		0	1	0	3	2	2	0	0	0	1	8	0				1		2	0	1	0	0	0	0	0	0
264	1	28	0	1	2	1	45	6	22	3	1	1	1	15	0		2	2	2	0	1	0	1	1	0	3	2	1	1	0	0	1						0										0
265	1	30	1	1	4	4	33	7	23	3	1	4	1	10	1	4	2	2	2	0	0		0	1	0	6	1	1	0	0	4	1	4	1	8	1	3	0										0
266	1	25	1	1	4	4	28	1	24	2	1	2	1	15	1	4	2	2	2	0	0		0	1	0	1					0	1	16	1	20	1	3	0										0
267	1	30	1	1	3	3	40	7	23	4	1	1	1	15	1	4	2	2	2	0	0		0	0	0	4	3	2	0	1	0	0	12	1	22	1	3	1										0
268	1	21	1	1	2	2	30	4	17	3	1	5	1	20	1	4	2	2	2	0	0		0	0	0	2	1	1	0	0	0	1	12	1	20	1	2	0										0
269	1	26	1	1	3	4	40	8	18	3	1	2	1	15	1	4	2	2	2	0	0		0	1	0	6	1	1	0	0	4	1	14	0				1										0
270	1	24	1	1	2	2	29	7	17	4	1	3	1	20	1	4	2	2	2	0	0		0	1	0	4	2	2	0	0	1	1	8	1	16	3	3	1										0
271	1	35	1	1	3	2	40	7	28	5	1	2	1	10	1	3	2	2	2	0	0		1	1	0	4	0	0	0	0	3	1	8	1	20	1	3	0											0
272	1	29	1	1	3	3	42	3	21	4	3	2	1	10	0		1	1	1	0	0		0	0	0	3	2	2	0	0	0	1						0										0
273	1	32	1	1	3	3	42	6	21	5	1	5	1	10	1	4	2	2	2	0	0		0	0	0	4	3	3	0	0	0	1	12	0				0										0
274	1	36	1	1	3	4	38	2	24	2	1	4	1	15	1	4	2	2	2	0	1	0	0	1	0	1					0	1	16	0				0											0
275	1	31	1	1	2	4	36	11	19	4	1	4	1	15	1	4	2	2	2	0	0		0	1	1	5	2	2	0	0	2	1	5	1	12	2	3	1		2	0	1	0	0	0	0	0	0
276	1	35	1	1	3	4	45	15	20	5	1	4	1	30	1	3	1	2	2	0	0		0	0	0	4	3	3	0	0	0	1	8	1	8	3	3	1		6 2	0	1	0	0	0	1	0		0
277	1	28	1	1	3	3	32	5	20	4	4	4	1	25	1	4	1	2	2	0	0		0	0	1	4	3	2	1	0	0	1	12	1	16	2	3	1		5	0	0	0	0	1	0	0	0
278	1	25	1	1	2	4	43	5	19	2	1	4	1	25	1	4	1	2	4	0	0		0	0	0	2	0	0	0	0	1	1	12	1	16	1	3	0										0
279	1	26	0	1	3	2	33	8	18	5	1	1	1	60	0		2	2	2	0	0		0	1	1	5	2	2	0	0	2	1	12	1	16	3	2	1										0
280	1	30	0	1	2	4	37	8	22	4	5	1	1	60	0		1	2	2	0	0		1	1	1	4	3	2	0	1	0	1	8	0				0										0
281	1	18	0	1	3	3	20	1	17	2	1	6	1	30	0		2	2	2	0	0		0	1	1	1					0	1	20	1	20	1	1	0										0
282	1	35	0	0	1	2	53	14	19	6	5	1	1	30	0		2	2	2	0	0		1	1	0	8	5	3	0	2	2	1	12	0				1		2	0	1	0	0	0	0	0		0
283	1	24	0	1	3	3	32	2	22	3	1	5	1	60	0		2	2	2	0	0		0	1	0	2	1	1	0	0	0	1						0										0
284	1	20	0	1	3	3	28	2	18	2	3	2	1	60	0		2	2	2	0	0		0	1	0	1					0	1	12	0				0										0
285	1	29	1	1	2	3	34	10	18	5	3	3	1	15	1	3	2	2	2	0	0		0	1	0	6	4	3	1	0	1	1	20	1	20	2	3	1										0
286	1	30	1	1	4	3	38	1	29	2	1	2	1	20	1	4	2	2	2	0	0		0	0	0	1					0	1	12	1	12	1	3	0										0
287	1	28	1	1	4	2	40	1	27	2	3	3	1	30	1	3	2	2	2	0	0		0	0	0	1					0	1	12	0				1		2	0	1	0	0	0	0	0	0
288	1	21	1	1	3	2	29	3	18	3	1	5	1	20	1	4	1	1	2	0	0		0	0	0	2	1	1	0	0	0	1	16	1	16	1	2	0										0
289	1	25	1	1	3	2	29	7	19	4	3	3	1	30	1	4	2	2	2	0	0		0	1	0	3	2	2	0	0	0	1	20	1	20	1	3	1										0
290	1	29	1	1	2	2	31	7	22	4	1	2	1	15	1	4	1	1	2	0	0		0	0	0	2	1	1	0	0	0	0	12	0				1		3	0	0	1	0	0	0	0	0
291	1	26	1	1	3	3	31	4	22	3	4	4	1	10	1	4	1	2	2	0	0		0	1	0	2	1	1	0	0	0	1	8	0				1										0
292	1	31	1	1	4	4	36	6	25	4	4	4	1	15	1	4	2	2	2	0	0		0	1	0	3	2	2	0	0	0	1	8	0				0										0
293	1	36	1	1	3	4	41	6	30	4	1	4	1	10	1	4	1	1	2	0	0		0	1	0	4	2	2	0	0	1	1	16	1	20	1	3	0											0
294	1	23	1	1	2	2	28	9	18	4	1	2	1	10	0		1	1	2	0	0		0	1	0	3	2	2	0	0	0	1	16	1	16	2	3	1		3	0	0	1	0	0	0	0	0
295	1	28	1	1	2	3	29	4	23	3	1	5	1	10	1	4	1	1	2	0	0		0	1	0	2	1	1	0	0	0	1	20	0				0										0
296	1	34	1	1	3	3	36	6	28	3	1	2	1	10	1	4	1	2	2	0	0		0	1	0	3	1	1	0	0	1	1	8	0				0										0
297	1	24	1	1	2	3	30	4	20	2	1	3	1	15	1	4	2	2	2	0	0		0	1	0	3	0	0	0	0	2	1	8	1	16	1	3	0										1
298	1	25	1	1	3	3	29	5	20	4	3	5	1	40	1	3	2	2	2	0	0		0	1	0	3	2	2	0	0	0	1	16	1	15	1	2	1										0
299	1	36	0	0	1	2	45	17	19	6	5	1	1	30	0		2	2	4	0	0		0	0	0	5	4	4	0	0	0	1	16	0				1		4	0	0	0	1	0	0	0		0
300	1	26	0	1	3	3	32	4	22	4	5	1	1	40	0		2	2	2	0	0		0	0	0	3	2	2	0	0	0	1	10	0				0										0
301	1	37	0	1	4	1	38	13	23	6	5	1	1	30	1	3	2	2	2	1	0		0	0	0	5	4	4	0	0	0	1	8	1	12	1	2	1											0
302	1	26	0	1	3	3	32	1	25	2	5	1	1	20	0		2	2	2	1	0		0	0	0	1					0	1	12	1	12	1	3	0										0
303	1	20	0	1	3	3	30	1	19	2	5	1	1	35	0		2	2	2	1	0		1	0	0	1					0	1	12	0				0										0
304	1	38	0	1	3	3	50	10	18	4	5	1	1	20	0		2	2	2	0	0		1	1	0	3	2	2	0	0	0	1						1											0
305	1	32	0	1	4	4	35	1	30	3	1	2	1	20	0		2	2	2	1	0		0	0	0	1					0	1	4	1	4	1	3	0										0
306	1	35	0	1	3	1	40	10	20	5	1	5	1	35	0		2	2	2	0	0		0	0	0	5	3	3	0	0	1	1						1											0
307	1	30	0	1	3	3	54	6	24	5	2	5	1	25	0		2	2	2	0	0		0	0	0	3	2	2	0	0	0	0						1										0
308	1	20	0	1	3	3	25	1	19	2	6	5	1	15	0		1	2	2	0	0		0	0	0	1					0	1	8	1	16	1	3	0										0
309	1	23	0	1	3	3	38	1	22	2	1	5	1	50	0		2	2	2	0	0		0	0	0	1					0	1	12	1	12	1	3	0										0
310	1	26	1	1	4	4	30	1	25	2	3	6	1	30	1	4	2	2	2	0	0		0	0	0	1					0	1	12	1	20	1	3	0										0
311	1	29	1	1	4	4	36	2	26	3	1	5	1	30	1	4	2	2	2	0	0		0	0	0	2	1	1	0	0	0	1	16	0				1		2 6	0	1	0	0	0	1	0	0
312	1	24	1	1	4	4	32	1	23	2	4	6	1	20	1	4	2	2	2	0	0		0	0	0	1					0	1	20	1	20	1	3	0										0
313	1	28	1	1	4	3	36	3	25	3	4	4	1	30	1	4	2	2	2	0	0		0	0	0	3	1	1	0	0	1	0	12	1	12	1	3	1		2	0	1	0	0	0	0	0	0
314	1	35	1	1	3	4	47	14	21	6	1	4	1	20	1	4	2	2	2	0	0		0	0	0	5	4	4	0	0	0	1	16	1	16	1	3	1											0
315	1	31	1	1	3	2	40	10	16	6	3	3	1	5	1	4	2	2	2	0	0		0	0	0	4	3	3	0	0	0	1	12	0				1										0
316	1	27	1	1	3	4	35	3	24	2	3	3	1	20	1	4	2	2	2	1	0		0	0	0	1					0	1	16	0				0										0
317	1	24	1	1	3	2	27	3	21	3	1	5	1	30	1	4	2	2	2	0	0		0	0	0	2	1	1	0	0	0	1	20	0				1										0
318	1	28	1	1	4	3	36	2	26	2	4	6	1	30	0		2	2	2	1	0		0	0	0	2	1	0	1	0	0	1	10	1	10	2	3	1										0
319	1	28	1	1	3	3	33	1	28	2	3	2	1	30	0		2	2	2	0	0		0	0	0	2	0	0	0	0	1	1	2	1	9	2	3	1										0
320	1	28	1	1	3	3	35	6	22	4	1	3	1	20	1	3	2	2	2	0	0		0	0	0	3	2	2	0	0	0	1	16	1	20	1	3	1		3	0	0	1	0	0	0	0	0
321	1	26	1	1	3	3	31	1	25	2	1	5	1	30	0		2	2	2	0	0		0	0	0	1					0	1	12	1	20	2	3	0										0
322	1	28	1	1	4	3	30	4	24	3	4	2	1	10	1	3	2	2	2	1	0		0	0	0	3	1	0	1	0	1	1	8	1	20	2	2	1		3	0	0	1	0	0	0	0	0
323	1	36	1	1	3	4	40	4	32	5	3	4	1	15	0		2	2	2	0	0		0	0	0	4	3	0	0	0	0	1	12	0				1		2	0	1	0	0	0	0	0		0
324	1	29	0	1	2	1	34	12	18	5	1	6	2	20	1	3	2	2	2	0	0		0	1	0	5	4	3	0	1	0	1						0										0
325	1	28	0	1	2	4	43	4	15	6	1	6	2	20	1	2	2	2	2	0	0		0	1	0	4	3	3	0	0	0	1	4	1	4	2	3	1										0
326	1	28	0	1	2	3	32	3	25	2	1	2	1	10	1	4	2	2	2	0	0		0	1	0	1					0	1	8	0				1		2 4	0	1	0	1	0	0	0	0
327	1	30	0	1	3	2	33	4	25	3	3	2	1	20	1	4	2	2	2	0	0		1	1	0	2	1	1	0	0	0	1						1		2	0	1	0	0	0	0	0	0
328	1	27	0	1	2	2	30	2	26	2	5	1	1	20	0		2	2	2	0	0		0	1	0	1					0	1						1		2	0	1	0	0	0	0	0	0
329	1	31	0	1	2	3	33	4	27	4	4	2	1	20	1	4	2	2	2	0	0		0	1	0	3	2	2	0	0	0	0	8	0				1		2 4	0	1	0	1	0	0	0	0
330	1	35	0	1	2	2	39	10	18	5	1	3	1	25	0		2	2	2	0	0		1	1	0	3	2	2	0	0	0	1	12	0				1		2 4 7	0	1	0	1	0	0	1		0
331	1	32	0	1	2	2	36	6	25	4	2	2	1	30	0		2	2	2	1	0		0	1	0	2	1	1	0	0	0	1	16	1	20	1	2	1		2 7	0	1	0	0	0	0	1	0
332	1	38	0	0	1	2	45	15	20	5	1	1	1	45	0		1	4	1	0	0		0	1	0	4	2	2	0	0	1	1	14	0				1		2	0	1	0	0	0	0	0		0
333	1	30	0	1	2	2	38	14	19	6	1	1	1	30	1	4	2	2	2	0	0		0	0	0	4	3	3	0	0	0	0	12	1	16	1	3	1										0
334	1	31	0	1	2	1	34	8	24	5	1	1	1	30	0		2	2	2	0	0		0	0	0	3	2	2	0	0	0	1	16	0				1		2	0	1	0	0	0	0	0	0
335	1	30	0	1	2	2	39	9	17	4	1	2	1	25	0		2	2	2	0	0		0	0	0	3	2	2	0	0	0	0	8	0				1		2	0	1	0	0	0	0	0	0
336	1	40	0	0	1	2	65	10	11	4	1	6	1	30	1	2	2	2	2	0	1	0	1	1	0	7	3	3	0	0	3	1	12	1	12	1	3	1											0
337	1	29	0	1	2	2	34	11	18	5	1	6	1	30	0		2	2	2	0	0		0	0	1	4	3	3	0	0	0	1	12	0				1		2	0	1	0	0	0	0	0	0
338	1	30	0	0	1	2	40	5	25	3	1	1	1	30	0		2	4	2	0	0		0	0	0	2	1	1	0	0	0	0	14	0				0										0
339	1	32	0	1	3	3	45	12	20	5	1	4	1	60	0		2	2	2	0	0		0	0	1	4	3	3	0	0	0	1	12	0				1		4	0	0	0	1	0	0	0	0
340	1	19	0	1	3	3	29	1	18	2	6	5	1	30	1	3	2	4	2	0	0		0	1	0	1					0	1	12	1	12	1	3	0										0
341	1	28	0	1	3	4	33	2	22	3	1	6	1	30	1	4	2	2	2	1	0		1	1	0	2	1	1	0	0	0	1	23	1	23	3	3	0										0
342	1	28	0	1	2	3	35	7	21	4	1	5	1	30	0		2	2	2	0	0		0	0	0	3	2	2	0	0	0	1	12	0				1										0
343	1	22	0	1	3	3	25	4	18	4	1	6	1	30	0		2	2	4	0	0		1	1	0	3	2	2	0	0	0	1	12	0				0										0
344	1	35	0	0	1	2	45	20	14	6	1	5	1	30	1	1	2	2	2	0	0		1	0	0	5	4	4	0	0	0	1	16	0				1											0
345	1	33	0	0	1	2	45	1	14	2	1	5	1	30	0		1	4	2	0	0		0	0	0	3	2	2	0	0	0	1	8	0				0										0
346	1	19	0	1	3	2	22	0	19	2	6	6	1	30	0		1	4	1	0	0		0	0	0	1					0	1	12	1	12	1	3	0										0
347	1	20	1	1	3	2	35	4	16	3	1	2	1	20	1	4	1	2	2	0	0		0	0	0	2	1	1	0	0	0	1	14	1	14	1	2	0										0
348	1	28	1	1	2	3	45	5	23	4	3	2	1	20	1	4	1	2	2	0	0		0	0	0	3	2	2	0	0	0	1	10	1	14	1	2	0										0
349	1	38	1	1	2	2	50	18	20	8	1	2	2	20	1	4	1	2	2	0	0		0	0	0	7	6	6	0	0	0	1	8	0				1		2	0	1	0	0	0	0	0		0
350	1	30	1	0	1	4	36	2	28	3	1	5	1	20	1	4	1	2	2	0	0		0	0	0	2	1	1	0	0	0	1	10	0				1		2	0	1	0	0	0	0	0	0
351	1	36	1	1	3	4	43	10	30	4	1	2	1	20	1	4	1	2	2	0	0		0	0	0	3	2	2	0	0	0	1	10	1	18	1	2	1		4	0	0	0	1	0	0	0		0
352	1	32	1	1	2	3	38	13	19	5	1	5	1	20	1	4	1	2	2	0	0		0	0	0	2	1	1	0	0	0	1	15	1	18	1	2	1		4	0	0	0	1	0	0	0	0
353	1	29	1	1	3	2	35	4	25	3	2	2	1	20	0		1	2	2	0	0		0	0	0	2	1	1	0	0	0	1	7	0				1		3	0	0	1	0	0	0	0	0
354	1	18	1	1	3	2	26	4	17	2	1	4	1	20	0		1	1	2	0	0		0	0	0	2	0	0	0	0	1	0	9	0				1		2	0	1	0	0	0	0	0	0
355	1	22	1	1	2	2	26	3	18	2	1	2	1	20	1	4	1	2	2	0	0		0	0	0	1					0	1	14	1	16	1	2	1		2	0	1	0	0	0	0	0	0
356	1	32	1	1	2	3	35	6	26	3	1	2	1	20	1	4	1	2	2	0	0		0	0	0	2	1	1	0	0	0	1	13	1	14	1	2	1		2	0	1	0	0	0	0	0	0
357	1	18	1	1	2	2	22	1	17	2	1	2	1	20	0		1	2	2	0	0		0	0	0	1					0	0	12	1	12	1	2	0										0
358	1	22	0	1	3	3	26	2	18	3	1	2	1	20	0		1	2	2	0	0		0	0	0	2	1	1	0	0	0	1	12	0				0										0
359	1	31	0	1	2	2	37	12	19	5	1	5	1	15	1	4	2	2	2	0	0		0	0	0	4	3	3	0	0	0	1	12	0				1										0
360	1	27	0	1	3	3	30	5	21	4	1	2	2	15	1	4	1	2	2	0	0		0	0	0	3	2	2	0	0	0	1	12	0				1										0
361	1	20	0	1	2	3	25	4	16	3	1	2	2	25	0		2	2	2	0	1	0	0	0	0	3	1	1	0	0	1	1	12	1	20	1	3	1										0
362	1	32	0	0	1	2	38	16	17	8	1	2	2	15	1	4	1	2	2	0	0		0	0	0	7	6	6	0	0	0	0						0										0
363	1	20	0	1	3	2	26	2	18	2	1	3	1	15	1	4	2	2	2	0	0		0	0	0	1					0	0						0										0
364	1	37	0	0	1	1	47	20	17	8	1	3	2	15	0		2	2	2	0	0		0	1	0	7	6	6	0	0	0	1	18	0				0											0
365	1	20	0	1	2	3	24	1	19	2	1	5	1	20	0		2	2	2	0	0		0	0	0	1					0	1	8	0				1										0
366	1	34	0	0	1	1	45	19	15	8	3	6	2	20	1	4	2	2	2	0	0		0	0	0	8	6	6	0	0	1	0	12	1	18	1	3	0										0
367	1	32	0	0	1	1	55	6	16	5	1	1	1	15	1	4	2	2	2	0	0		0	0	0	4	3	3	0	0	0	0	12	0				1										0
368	1	37	0	0	1	3	45	2	16	5	3	2	1	10	1	4	1	2	2	0	0		0	0	0	4	3	3	0	0	0	1	8	1	18	1	3	1											0
369	0	20	0	1	3	2	28	1	18	2	1	5	1	20	0		2	2	2	1	0		0	0	0	2	1	0	0	1	0	1	14	1	21	1	3	1										0
370	0	34	0	1	3	3	40	12	22	6	1	5	1	90	0		1	2	1	0	0		0	0	0	6	4	4	0	0	1	1	16	0				1										1
371	0	35	0	1	3	2	40	6	27	4	3	2	1	30	1	4	2	2	2	0	1	0	0	0	0	4	2	2	0	0	1	1	12	1	23	1	2	0											0
372	0	26	0	1	4	3	27	3	23	4	4	4	1	30	1	2	2	2	2	0	0		0	0	0	2	1	1	0	0	0	1	12	0				0										0
373	0	39	0	1	2	4	56	11	16	5	1	4	1	20	1	2	2	2	2	0	0		0	0	0	4	3	3	0	0	0	1	10	0				1											0
374	0	24	0	1	4	4	28	1	24	2	4	4	1	45	1	3	2	2	2	0	0		0	0	0	1					0	1	12	1	18	1	3	0										0
375	1	24	0	1	2	2	29	2	22	2	1	2	1	25	0		2	2	2	0	0		0	0	0	1					0	1	12	0				0										0
376	1	24	0	1	4	1	25	1	23	1	1	6	1	10	0		1	2	2	0	0		0	0	0	2	1	0	1	0	0	1	8	0				0										0
377	1	33	0	0	1	1	47	16	18	5	1	1	1	30	0		1	2	2	1	0		0	0	0	4	3	3	0	0	0	0	12	0				1										0
378	1	29	0	1	2	2	33	6	23	3	1	2	1	5	0		1	2	2	0	0		0	0	0	3	1	1	0	0	1	1	16	0				0										0
379	1	37	0	0	1	1	54	21	16	8	1	1	1	15	0		1	2	2	1	0		0	0	0	7	6	6	0	0	0	1						0											0
380	1	18	0	1	3	3	23	1	17	2	1	2	2	15	0		1	2	2	0	0		0	0	0	1					0	1						0										0
381	1	34	0	0	1	2	45	13	14	9	1	1	1	30	0		1	2	2	0	0		0	0	0	8	7	7	0	0	0	1	16	0				0										0
382	1	26	0	1	3	1	30	6	20	3	1	2	2	5	0		1	2	2	0	0		0	0	0	2	1	1	0	0	0	1	16	0				0										0
383	1	24	0	1	2	2	32	10	16	3	1	1	1	10	0		1	2	2	0	0		0	0	0	4	3	3	0	0	0	1	18	0				1										0
384	1	28	0	0	1	3	42	16	12	5	1	1	1	5	0		1	2	2	0	0		0	0	0	7	6	5	0	1	0	1	14	0				1		2	0	1	0	0	0	0	0	0
385	1	30	0	1	2	2	42	16	14	6	1	6	1	5	0		1	2	2	0	0		0	0	0	5	4	4	0	0	0	1	12	0				1		3	0	0	1	0	0	0	0	0
386	1	21	0	1	3	3	26	1	20	2	1	3	2	15	1	4	1	2	2	0	0		0	0	0	1					0	1	11	0				0										0
387	0	26	0	1	4	4	43	1	25	2	4	3	1	20	1	4	2	2	2	0	0		0	0	0	1					0	1	6	0				1		2 4	0	1	0	1	0	0	0	1
388	0	26	0	1	3	3	29	4	22	3	1	5	1	10	0		2	2	2	0	0		0	0	0	3	2	1	1	0	0	0	12	1	20	1	3	1										0
389	0	30	0	1	3	4	42	8	22	5	1	5	1	90	0		2	2	2	0	0		0	0	0	4	3	3	0	0	0	1	16	0				1										0
390	0	27	1	1	3	2	33	8	19	4	1	5	1	10	0		1	2	2	0	0		0	0	0	6	2	2	0	0	3	1	8	1	12	1	3	1		3	0	0	1	0	0	0	0	0
391	0	23	1	1	3	3	25	5	17	3	1	6	1	10	0		1	2	2	0	0		0	0	0	2	1	1	0	0	0	0	6	1	16	1	3	1		3	0	0	1	0	0	0	0	0
392	0	18	1	1	3	4	22	1	17	2	1	6	1	15	0		1	2	2	0	0		0	0	0	1					0	1	12	0				0										0
393	0	43	1	1	4	1	49	11	32	5	2	5	1	15	0		1	2	2	0	0		0	0	0	6	3	3	0	0	2	1	14	0				1		3	0	0	1	0	0	0	0		0
394	0	27	1	1	4	3	31	10	18	4	1	2	1	15	1	4	1	2	2	0	0		0	0	0	3	2	2	0	0	0	1	12	1	20	1	3	1		3	0	0	1	0	0	0	0	0
395	0	33	1	1	3	2	40	6	27	3	1	6	1	15	0		1	2	2	0	0		0	0	0	2	1	1	0	0	0	1	8	0				1		2	0	1	0	0	0	0	0	0
396	0	27	1	1	3	3	35	2	25	2	1	5	1	5	1	4	1	2	2	0	0		0	0	0	1					0	1	12	1	20	1	2	1		2	0	1	0	0	0	0	0	0
397	0	34	0	1	3	3	34	5	29	4	3	5	1	25	1	4	1	2	2	0	0		0	0	0	3	2	2	0	0	0	1	8	0				0										0
398	0	29	1	1	3	3	31	4	25	3	4	6	1	30	0		2	2	2	0	0		0	0	0	2	1	1	0	0	0	1	16	1	26	1	2	1										0
399	0	30	1	1	4	4	38	10	20	5	4	5	1	10	1	4	2	2	2	0	0		0	0	0	5	4	2	2	0	0	1						1		2	0	1	0	0	0	0	0	0
400	0	26	1	1	3	4	28	4	22	4	1	2	1	20	1	4	2	2	2	1	0		1	1	0	3	2	2	0	0	0	0						1										0
401	0	22	1	1	4	4	26	2	20	2	1	6	1	50	0		2	2	2	0	0		0	0	0	1					0	1						0										0
402	0	40	1	1	4	3	45	26	17	6	1	2	1	30	1	4	2	2	2	0	0		0	1	0	5	4	4	0	0	0	1						1		4	0	0	0	1	0	0	0		0
403	0	33	1	1	4	4	42	2	31	2	1	4	1	15	1	4	3	1	2	0	0		0	0	0	2	1	1	0	0	0	1	12	1	20	1	2	1										0
404	0	30	1	1	4	4	40	10	20	5	1	2	1	30	0		2	2	2	0	0		0	0	0	5	4	1	3	0	0	1	8	0				1		2	0	1	0	0	0	0	0	0
405	0	28	0	1	4	3	32	1	27	2	1	2	1	30	0		1	2	2	0	0		0	1	0	1					0	1	12	0				1										0
406	0	26	0	1	3	4	38	9	18	4	1	6	1	15	0		1	2	2	1	0		0	1	0	3	2	2	0	0	0	0	8	0				1										0
407	0	30	1	1	2	3	40	10	20	5	1	5	1	30	0		1	1	2	1	0		0	0	0	4	3	3	0	0	0	1	14	0				1		3	0	0	1	0	0	0	0	0
408	0	28	1	1	2	3	31	6	22	5	1	4	1	30	1	4	1	1	2	0	0		0	0	0	4	3	3	0	0	0	1	14	1	20	1	2	0										0
409	0	35	1	1	3	3	40	5	30	4	1	5	1	30	0		1	1	2	0	0		0	0	0	3	2	2	0	0	0	0	16	1	18	1	2	1		2	0	1	0	0	0	0	0		0
410	0	29	1	1	3	2	35	8	21	5	1	5	1	30	0		1	1	2	0	0		0	0	0	4	3	3	0	0	0	0	7	0				1		3	0	0	1	0	0	0	0	0
411	0	25	1	1	4	4	31	1	24	2	4	4	1	30	1	4	1	1	2	0	0		0	0	0	1					0	1	10	1	16	1	2	0										0
412	0	27	1	1	3	4	34	1	26	2	1	2	1	20	0		1	1	2	0	0		0	0	0	1					0	0	16	0				0										0
413	0	25	1	1	3	2	28	1	24	2	1	5	1	20	0		1	1	2	0	0		0	0	0	1					0	1	12	0				1		3	0	0	1	0	0	0	0	0
414	0	30	1	1	3	3	35	5	25	2	1	4	1	30	1	4	2	2	2	0	0		0	0	0	1					0	1	12	0				0										1
415	0	33	1	1	4	4	36	9	24	4	4	2	1	20	1	4	2	2	2	0	0		0	0	0	4	2	2	0	0	1	1						1										0
416	0	35	1	1	3	3	37	13	21	4	1	2	1	15	1	3	2	2	2	0	0		0	0	0	4	3	2	0	1	0	1	8	0				1											0
417	0	27	1	1	4	4	35	5	22	3	4	4	1	15	1	4	2	2	2	0	0		0	0	0	2	1	1	0	0	0	1	12	1	12	1	2	1		2	0	1	0	0	0	0	0	0
418	0	32	1	1	3	4	38	3	29	2	1	2	1	20	1	3	2	2	2	0	0		0	0	0	1					0	1	4	1	8	1	3	1		2	0	1	0	0	0	0	0	1
419	0	38	1	1	3	2	40	20	18	6	1	5	1	30	1	3	2	2	2	0	0		0	0	0	7	4	4	0	0	2	1	20	1	16	1	3	1											0
420	0	18	1	1	2	3	22	1	18	2	6	5	1	30	0		2	2	2	0	0		0	0	0	1					0	1	20	1	16	1	3	0										0
421	0	29	1	1	3	3	32	6	23	4	1	2	1	30	1	3	2	2	2	0	0		0	0	0	3	2	2	0	0	0	1	4	0				0										0
422	0	30	1	1	2	3	36	10	20	5	1	5	1	15	0		1	2	2	0	1	0	0	0	0	5	3	3	0	0	1	1						1										0
423	1	35	1	1	2	3	42	20	15	4	1	6	1	10	1	4	1	2	2	0	0		0	0	0	3	2	2	0	0	0	1	16	1	20	1	3	1											0
424	0	18	1	1	3	3	26	1	17	2	1	6	1	10	0		1	2	2	0	0		0	0	0	1					0	1	9	0				0										0
425	0	24	1	1	3	3	30	3	21	2	3	2	1	15	1	3	1	2	2	1	0		0	0	0	1					0	1						0										0
426	0	23	1	1	4	3	35	1	22	3	1	5	1	20	0		1	2	2	1	0		0	0	0	2	1	1	0	0	0	1	12	0				0										0
427	0	28	1	1	3	3	30	6	22	3	1	5	1	10	1	4	2	2	2	1	0		0	0	0	2	1	1	0	0	0	1	4	0				1										0
428	0	35	1	1	3	3	40	20	15	6	1	4	1	10	1	3	1	2	2	0	0		0	0	0	6	3	3	0	0	2	1						1											0
429	0	35	0	1	3	3	42	8	27	4	1	6	1	20	1	3	1	2	2	0	0		0	0	0	3	2	2	0	0	0	1	9	0				1											0
430	0	27	0	1	3	2	42	1	20	3	1	1	1	20	0		2	2	2	1	0		0	0	0	2	1	1	0	0	0	1						0										1
431	0	24	1	1	3	2	30	3	21	2	1	6	1	120	0		2	2	2	0	0		0	0	0	1					0	1	16	1	16	1	2	1		2	0	1	0	0	0	0	0	0
432	0	30	1	0	1	1	30	2	28	3	1	3	1	40	1	4	1	1	1	0	0		0	0	0	2	1	1	0	0	0	1	4	0				1										0
433	0	32	1	1	3	2	32	4	28	3	4	6	1	45	1	4	2	2	2	1	0		0	1	1	3	2	1	1	0	0	1	12	1	22	1	2	1										0
434	0	27	1	1	4	4	32	6	21	3	1	4	1	60	1	4	2	2	2	0	0		0	0	0	2	1	1	0	0	0	0	6	0				1		2	0	1	0	0	0	0	0	0
435	0	33	1	1	3	3	38	15	18	5	1	2	1	60	1	4	2	2	2	1	0		0	1	0	4	3	3	0	0	0	1	8	1	18	1	2	1		4 2	0	1	0	1	0	0	0	0
436	0	32	1	0	1	2	40	6	26	4	1	5	1	60	1	2	2	2	2	0	0		0	0	0	2	1	1	0	0	0	1						0										0
437	0	37	1	1	3	2	40	12	25	4	3	2	1	60	1	4	2	2	2	0	0		0	0	0	4	2	2	0	0	1	1	12	0				1											0
438	0	30	1	1	4	3	40	5	25	2	3	6	1	60	1	4	2	2	2	1	0		0	1	0	1					0	1	8	0				0										0
439	0	35	1	1	3	3	40	10	22	4	1	5	1	20	1	4	2	2	2	0	0		0	0	0	3	2	2	0	0	0	1	8	0				1											0
440	0	29	1	1	4	3	31	1	28	2	4	6	1	30	0		2	2	2	0	0		0	1	0	1					0	1	12	1	20	1	2	0										0
441	0	24	1	1	3	3	31	1	24	2	6	2	1	30	1	4	2	2	2	0	0		0	0	0	1					0	0	8	1	12	1	3	0										0
442	0	24	1	1	3	3	26	1	23	2	1	5	1	30	0		2	2	2	0	0		0	0	0	1					0	1	20	1	24	1	2	0										0
443	0	30	1	1	3	3	31	5	25	3	2	2	1	35	1	4	2	2	2	0	0		0	0	0	2	1	1	0	0	0	1	12	1	26	1	2	1		2	0	1	0	0	0	0	0	0
444	0	38	1	1	3	2	42	15	24	4	4	1	1	35	0		2	2	2	0	0		0	0	0	3	2	2	0	0	0	1	12	1	16	1	2	1											0
445	0	26	1	1	3	2	29	8	18	4	2	5	1	40	0		2	2	2	0	0		0	1	0	2	1	1	0	0	0	1	8	0				1										0
446	0	22	0	1	3	3	30	5	17	3	1	1	1	10	0		2	2	2	0	0		0	0	0	2	1	1	0	0	0	1						1		3	0	0	1	0	0	0	0	0
447	0	38	0	1	2	2	40	12	18	7	1	5	1	10	0		1	2	2	0	0		0	0	0	4	2	2	0	0	1	1						0											1
448	0	30	0	1	3	3	45	10	20	3	1	6	1	15	1	3	2	2	2	0	0		0	0	0	2	1	1	0	0	0	1						1										0
449	0	35	0	1	3	1	49	12	20	6	1	1	1	5	0		1	2	2	0	0		0	0	0	6	5	4	0	1	0	1						0											0
450	0	35	0	1	2	2	42	17	18	6	1	5	1	30	0		1	2	2	0	0		0	0	0	5	4	4	0	0	0	1	20	0				1		3	0	0	1	0	0	0	0		0
451	0	23	0	1	2	3	26	2	21	2	3	6	1	15	0		1	2	2	0	0		0	0	0	1					0	1						0										0
452	0	18	0	1	2	3	31	1	18	2	1	1	1	10	0		2	2	2	0	0		0	0	0	1					0	1						0										0
453	0	39	0	1	3	2	44	8	23	5	1	6	1	15	0		2	2	2	0	0		0	0	0	3	2	2	0	0	0	0	12	0				1		2	0	1	0	0	0	0	0		0
454	0	23	0	1	3	4	28	2	21	2	1	6	1	30	0		1	2	2	0	0		0	0	0	1					0	1	12	1	20	1	2	0										0
455	0	25	0	1	3	4	35	2	19	2	3	4	1	15	0		2	2	2	0	0		0	0	0	1					0	0	12	0				0										0
456	0	28	0	1	2	3	45	10	18	2	1	1	1	15	0		2	2	2	0	0		0	0	0	5	2	2	0	0	2	1	12	0				1		3	0	0	1	0	0	0	0	0
457	0	27	1	1	3	3	37	6	22	4	1	2	1	30	1	4	1	2	1	1	0		0	0	1	3	2	2	0	0	0	1						1										0
458	0	28	1	1	2	2	38	1	27	2	3	3	1	20	0		2	2	2	0	0		0	0	0	1					0	1	12	1	20	1	2	0										0
459	0	25	1	1	3	3	28	3	22	3	1	5	1	30	1	4	2	2	2	0	0		0	0	0	2	1	1	0	0	0	1	12	1	20	1	3	1		6	0	0	0	0	0	1	0	0
460	0	37	1	1	2	1	45	20	18	5	1	5	1	35	0		2	4	2	0	0		0	0	0	4	3	3	0	0	0	1	21	1	21	2	3	1											0
461	0	32	1	1	3	1	45	10	20	5	1	5	1	30	0		1	2	2	0	0		0	0	0	5	3	3	0	0	1	1	8	0				1		2	0	1	0	0	0	0	0	0
462	0	38	1	1	3	3	48	10	24	4	1	5	1	30	1	4	1	2	1	1	0		0	0	0	6	4	3	0	1	1	0	12	0				1		3	0	0	1	0	0	0	0		1
463	0	24	1	1	4	3	50	6	19	3	1	4	1	35	0		4	4	2	0	0		0	0	0	2	1	1	0	0	0	1	5	0				1		2	0	1	0	0	0	0	0	0
464	0	28	0	1	2	1	34	10	15	4	2	5	1	40	0		1	2	1	0	0		0	0	0	3	2	2	0	0	0	1	4	0				1		2	0	1	0	0	0	0	0	0
465	0	30	0	1	3	2	34	8	20	5	2	5	1	50	0		2	2	2	0	0		0	0	0	5	3	3	0	0	1	1	12	0				0										0
466	0	36	0	1	2	1	45	17	18	7	2	5	1	45	0		2	2	2	0	0		0	1	0	8	5	5	0	0	2	1	8	1	16	1	2	1											0
467	0	20	0	1	3	3	25	6	19	2	1	6	1	40	0		2	2	2	0	0		0	0	0	1					0	1	12	0				0										0
468	0	19	0	1	2	3	23	1	18	2	3	3	1	45	0		2	2	2	0	0		0	0	0	1					0	1	16	1	23	1	3	1		4	0	0	0	1	0	0	0	0
469	0	30	0	1	2	1	34	11	16	5	1	1	1	60	0		2	2	2	0	0		0	0	0	5	3	3	0	0	1	1						1		4	0	0	0	1	0	0	0	0
470	0	40	0	0	1	2	50	15	20	4	5	1	1	10	0		1	2	2	0	0		0	0	0	7	4	0	2	2	2	0						0											0
471	0	22	0	1	3	3	30	1	21	2	5	1	1	15	0		1	2	2	0	0		0	0	0	1					0	1						0										0
472	0	22	0	1	3	3	30	1	20	2	5	1	1	20	0		1	2	2	0	0		0	0	0	1					0	0						0										0
473	0	27	0	1	3	3	35	5	20	3	5	1	1	30	0		2	2	2	0	0		0	0	0	2	1	1	0	0	0	1						1										0
474	0	25	0	1	3	4	30	1	24	2	6	6	1	20	1	2	2	2	2	0	0		0	1	1	1					0	1	16	1	20	1	2	0										0
475	0	25	0	1	2	3	30	1	20	2	5	1	1	30	0		2	2	2	0	0		0	1	0	1					0	1	20	0				0										0
476	0	28	0	1	2	3	30	2	26	2	5	1	1	20	0		2	2	2	0	0		0	1	0	2	1	0	0	1	0	1	12	0				0										0
477	0	25	0	1	3	1	30	1	24	2	1	5	1	120	0		1	2	2	0	0		0	0	0	1					0	1	3	0				1		2	0	1	0	0	0	0	0	0
478	0	32	0	1	2	2	40	13	19	5	1	1	1	60	0		1	1	2	0	0		0	0	0	4	3	3	0	0	0	1	10	0				1		3	0	0	1	0	0	0	0	0
479	0	32	0	1	2	2	47	12	20	6	1	1	1	60	0		1	2	2	0	0		1	0	0	5	4	4	0	0	0	1	14	1	14	1	2	1		3	0	0	1	0	0	0	0	0
480	0	22	0	1	3	1	36	5	17	4	1	1	1	60	0		1	1	2	0	0		0	0	0	3	2	2	0	0	0	1	13	0				0										0
481	0	22	0	1	3	3	22	3	19	3	1	5	1	60	0		1	1	2	0	0		0	0	0	2	1	1	0	0	0	1	10	0				0										0
482	0	38	0	1	2	2	49	20	19	5	1	5	1	10	1	4	2	2	2	0	0		0	0	0	6	3	3	0	0	2	1						1											0
483	0	32	0	1	2	2	42	10	18	4	1	6	1	10	0		2	2	2	0	0		0	0	0	4	2	2	0	0	1	1	12	0				1										0
484	0	27	0	1	3	2	31	7	20	3	1	6	1	10	0		2	2	2	0	0		0	0	0	2	1	1	0	0	0	1	12	0				0										0
485	0	27	0	1	3	4	35	7	20	3	1	4	1	120	1	4	2	2	2	0	0		0	0	0	2	1	1	0	0	0	1						1		2	0	1	0	0	0	0	0	0
486	0	30	0	1	3	3	38	1	19	2	1	2	1	15	1	4	2	2	2	0	0		0	0	0	2	0	0	0	0	1	0	8	1	16	1	2	0										1
487	0	32	0	1	3	3	40	5	27	3	1	5	1	120	0		2	2	2	0	0		0	0	0	2	1	1	0	0	0	1	16	0				1		2	0	1	0	0	0	0	0	1
488	0	24	0	1	3	3	30	4	20	2	1	5	1	120	0		2	2	2	0	0		0	0	0	1					0	1						0										0
489	0	21	0	1	2	3	36	3	17	3	1	2	1	90	0		2	2	2	0	0		0	0	0	2	1	1	0	0	0	0						0										0
490	0	31	0	1	2	2	35	5	26	4	1	2	1	120	0		2	2	2	1	0		0	1	0	3	2	2	0	0	1	0						1										0
491	0	30	0	1	4	4	35	5	22	5	4	4	1	90	1	4	2	2	2	0	0		0	0	0	4	3	3	0	0	0	1						1		2	0	1	0	0	0	0	0	0
492	0	36	0	0	1	2	42	10	26	5	1	5	1	90	1	4	2	2	2	1	0		0	1	0	5	2	2	0	0	2	1	8	0				1											0
493	0	20	0	1	2	3	32	4	16	3	1	2	1	90	0		2	2	2	1	0		0	0	0	2	1	1	0	0	0	1						0										0
494	0	20	0	1	2	2	23	3	17	3	1	2	1	90	0		2	2	2	1	0		0	0	0	2	1	1	0	0	0	1	20	1	20	1	3	1		4	0	0	0	1	0	0	0	0
495	0	30	0	1	2	2	32	2	22	3	1	5	1	90	1	4	2	2	2	0	0		0	0	0	2	1	1	0	0	0	1						1		2	0	1	0	0	0	0	0	0
496	0	28	1	1	4	3	33	3	25	5	4	2	1	25	1	4	1	2	2	1	0		0	1	0	2	1	1	0	0	0	0	8	1	16	1	2	0										0
497	0	28	1	1	3	3	35	6	18	4	1	5	1	25	0		1	2	1	0	0		0	0	0	4	2	2	0	0	1	1	8	0				1		3 2	0	1	1	0	0	0	0	0
498	0	29	1	1	3	4	46	10	22	5	3	6	1	20	1	4	1	1	2	1	0		0	1	0	4	2	2	0	0	1	1	16	0				1										0
499	0	35	0	1	2	3	40	12	19	6	1	1	1	90	0		2	2	2	1	0		0	1	0	6	5	4	0	1	0	1	22	0				1											0
500	0	32	0	1	2	3	47	9	16	6	1	1	1	15	0		2	4	4	0	0		0	1	0	5	4	4	0	0	0	1	10	1	10	3	2	1										0
501	0	22	0	1	3	3	32	3	18	3	1	1	1	40	0		2	4	2	0	0		0	0	0	3	2	0	1	1	0	1	18	1	18	1	2	0										0
502	0	29	0	1	4	4	34	5	24	3	4	4	1	60	1	4	2	2	2	1	0		0	0	0	3	1	0	1	0	1	1	6	0				1		3	0	0	1	0	0	0	0	0
503	0	25	0	0	1	2	45	6	19	4	5	1	1	30	0		2	2	2	1	0		0	1	0	3	2	2	0	0	0	1						0										0
504	0	28	0	1	2	1	38	9	16	5	5	1	1	40	0		2	2	2	1	0		0	1	0	4	3	3	0	0	0	1	12	0				1										0
505	0	27	0	1	2	2	37	3	16	4	5	1	1	30	0		2	2	2	0	0		0	1	0	3	2	2	0	0	0	1	12	0				1										0
506	0	28	0	1	2	2	29	1	28	2	2	5	1	30	1	2	2	2	2	0	0		0	1	0	1					0	1	8	0				0										0
507	0	37	0	0	1	2	44	6	18	4	2	5	1	20	0		2	2	2	0	0		0	0	0	5	4	2	0	2	0	1	12	1	8	3	3	0											0
508	0	30	0	1	2	3	45	10	18	5	5	1	1	30	0		2	2	2	0	0		0	0	0	4	3	3	0	0	0	1	20	1	20	1	3	1		3	0	0	1	0	0	0	0	0
509	0	30	0	0	2	4	40	15	14	4	1	4	1	10	1	2	2	2	2	0	0		0	0	1	3	2	2	0	0	0	1	8	1	22	1	3	1		2	0	1	0	0	0	0	0	0
510	0	30	0	1	4	4	35	7	23	4	4	4	1	30	1	3	2	2	2	1	1	1	0	0	1	3	2	2	0	0	0	1	4	1	20	1	2	1		2	0	1	0	0	0	0	0	0
511	0	35	0	1	3	4	48	1	24	4	1	4	1	10	1	4	1	1	1	0	0		0	1	0	5	3	3	0	1	1	1						1											0
512	0	28	1	1	3	4	31	6	20	3	1	4	1	20	1	4	2	2	2	0	0		0	1	0	3	1	1	0	0	1	1	6	1	12	1	3	1		3	0	0	1	0	0	0	0	0
513	0	26	1	1	3	4	35	2	18	5	1	3	1	15	1	4	2	2	2	0	0		0	1	0	3	2	2	0	0	0	1	8	1	24	1	2	1		3	0	0	1	0	0	0	0	0
514	0	29	1	1	4	4	36	9	20	4	1	4	1	20	1	3	2	2	2	0	0		0	0	0	4	2	2	0	0	1	1	8	1	8	1	2	1		3	0	0	1	0	0	0	0	0
515	0	30	1	1	4	4	40	9	21	4	3	6	1	20	1	4	2	2	2	0	0		0	0	0	3	2	2	0	0	0	1	8	1	12	1	3	1										0
516	0	26	1	1	3	2	28	1	26	2	2	2	1	25	0		2	1	1	0	0		0	1	0	1					0	1	16	1	20	1	2	0										0
517	0	26	0	1	3	3	39	5	22	4	5	1	1	40	1	2	2	2	2	0	0		0	0	0	3	1	1	0	0	1	1	12	0				1		2	0	1	0	0	0	0	0	0
518	0	30	0	1	2	3	42	5	18	4	5	1	1	130	0		2	2	2	0	0		0	1	1	3	2	2	0	0	0	1	12	0				1		2	0	1	0	0	0	0	0	0
519	0	24	0	1	3	1	32	4	19	3	5	1	1	60	0		2	2	2	0	0		0	0	0	2	1	1	0	0	0	1	8	0				0										0
520	0	37	0	1	2	2	55	12	16	7	5	1	1	180	0		2	2	2	0	0		0	0	0	4	3	3	0	0	0	1	8	1	20	1	2	0											0
521	0	25	0	1	2	2	32	7	18	4	5	1	1	60	0		2	2	2	0	0		0	0	0	4	2	2	0	0	1	1	12	0				1										0
522	0	33	0	1	3	3	40	18	15	7	5	1	1	120	0		2	2	2	0	0		0	0	0	6	5	5	0	0	0	1	12	0				1		3	0	0	1	0	0	0	0	0
523	0	27	1	1	2	3	29	7	16	4	1	5	1	25	1	4	2	2	2	0	0		0	0	0	4	2	2	0	0	1	1						1		2	0	1	0	0	0	0	0	0
524	0	32	0	0	1	2	36	10	22	6	5	1	1	35	0		2	2	2	0	0		0	1	0	5	4	4	0	0	0	1	9	0				1		2	0	1	0	0	0	0	0	0
525	0	22	1	1	2	3	24	1	21	2	1	6	1	25	0		2	2	2	0	0		0	0	0	1					0	1	4	0				1		2	0	1	0	0	0	0	0	0
526	0	34	0	1	2	3	40	16	18	6	5	1	1	35	0		2	2	2	0	0		0	0	0	5	4	4	0	0	0	1						1		3	0	0	1	0	0	0	0	0
527	0	25	1	1	3	3	35	6	19	4	1	5	1	30	0		2	2	2	0	0		0	0	0	3	2	2	0	0	0	0	12	0				1										0
528	0	37	1	0	1	2	45	16	13	6	1	5	1	30	1	3	2	4	2	0	1	0	0	1	0	5	4	4	0	0	0	1	8	0				1		2	0	1	0	0	0	0	0		0
529	0	26	1	1	3	3	40	10	19	4	1	5	1	30	1	3	2	4	2	1	1	1	0	0	1	3	2	2	0	0	0	1	16	1	20	1	2	1		2	0	1	0	0	0	0	0	0
530	0	24	1	1	4	2	30	4	20	3	1	3	1	30	1	3	2	4	2	0	1	1	1	1	1	2	1	1	0	0	0	1	16	1	16	1	3	1		2	0	1	0	0	0	0	0	0
531	0	26	1	1	3	3	33	7	19	3	1	5	1	30	0		2	2	2	0	0		0	0	0	2	1	1	0	0	0	1	12	1	18	1	3	1		3	0	0	1	0	0	0	0	0
532	0	25	1	1	2	1	34	8	16	3	1	5	1	30	1	3	1	2	2	0	0		1	1	0	2	1	1	0	0	0	1	16	1	26	1	2	1		3	0	0	1	0	0	0	0	0
533	0	22	1	1	3	2	27	1	20	3	1	3	1	30	1	4	2	2	2	1	0		0	0	0	2	1	1	0	0	0	1	4	1	16	1	2	0										0
534	0	39	1	1	4	2	43	20	23	5	2	5	1	30	0		2	2	2	0	0		0	1	0	4	3	3	0	0	0	0	16	1	24	1	3	1		2	0	1	0	0	0	0	0		0
535	0	20	1	1	3	3	28	1	20	3	1	2	1	30	1	4	2	2	2	0	0		0	0	0	1					0	1	12	1	8	3	3	0										0
536	0	30	1	0	1	2	40	5	25	3	1	5	2	20	0		2	2	2	0	0		0	0	0	2	1	1	0	0	0	0	12	0				1		2	0	1	0	0	0	0	0	0
537	0	28	0	1	2	2	45	1	28	5	1	1	1	10	0		2	2	2	0	0		0	0	0	2	1	1	0	0	0	0						1		3	0	0	1	0	0	0	0	0
538	0	39	0	0	1	2	54	15	16	12	1	1	1	80	0		2	2	2	0	1	0	1	1	0	8	7	7	0	0	0	1	20	1	20	1	2	0											0
539	0	20	0	1	3	3	23	1	17	3	1	1	1	40	0		1	2	2	1	0		0	0	1	2	1	1	0	0	0	1	12	1	18	1	1	0										0
540	0	25	0	1	3	3	30	1	24	2	1	2	1	30	0		2	2	2	0	0		0	0	0	1					0	1						0										0
541	0	20	0	1	3	2	27	3	18	3	1	6	1	30	0		2	2	2	0	0		0	0	0	2	1	1	0	0	0	1	16	1	16	1	3	0										0
542	0	39	0	1	2	2	50	23	17	7	1	1	1	10	0		1	2	2	1	1	0	1	1	1	6	5	5	0	0	0	1	12	0				1											0
543	0	30	0	1	3	1	50	14	16	4	1	5	1	50	0		1	4	4	0	1	1	0	0	1	3	2	2	0	0	0	1	12	1	20	3	3	1		2	0	1	0	0	0	0	0	0
544	0	37	0	1	2	3	46	1	16	5	1	6	1	10	1	3	2	4	2	1	0		1	0	0	5	3	3	0	0	1	0	20	1	20	3	3	1		2	0	1	0	0	0	0	0		0
545	0	25	0	1	3	1	30	10	19	4	1	1	1	30	0		1	2	4	0	0		1	0	0	3	2	2	0	0	0	0	12	1	12	1	3	1		3	0	0	1	0	0	0	0	0
546	0	30	0	1	2	2	35	8	23	4	1	1	1	30	0		2	2	2	1	0		0	0	1	3	2	2	0	0	0	1	20	0				0										0
547	0	37	0	1	3	3	42	5	18	4	1	5	1	5	0		2	2	2	1	0		1	0	0	6	2	2	0	0	3	1	12	0				0											0
548	0	30	0	1	2	3	40	12	17	6	1	1	1	60	0		2	2	2	1	0		0	0	1	5	4	4	0	0	0	1	12	1	20	1	1	0										0
549	0	35	0	0	1	3	45	5	18	5	1	5	1	60	0		2	2	2	1	0		0	0	1	4	3	3	0	0	0	1	12	0				1											0
550	0	24	0	1	4	4	27	27	23	2	1	6	1	15	0		2	2	2	0	0		0	0	1	1					0	1	12	1	20	1	3	0										0
551	0	28	0	1	3	2	33	3	25	3	1	3	1	60	1	4	1	1	2	0	0		1	0	0	2	1	1	0	0	0	1	13	1	20	1	2	1		2	0	1	0	0	0	0	0	0
552	0	38	0	1	3	1	40	6	32	4	1	1	1	10	0		1	2	2	0	0		1	0	0	4	2	2	0	0	1	1	12	1	17	1	2	1		2	0	1	0	0	0	0	0		0
553	0	22	0	1	3	3	27	1	21	2	1	2	1	30	0		1	1	2	0	0		0	0	0	1					0	1	10	0				0										0
554	0	33	0	0	1	2	37	1	20	2	1	2	1	60	0		1	2	2	0	0		1	0	0	2	1	0	1	0	0	1	14	1	18	1	2	1		2	0	1	0	0	0	0	0	0
555	0	26	0	1	3	2	33	9	17	5	1	1	1	60	1	4	1	1	2	0	0		1	0	0	4	3	3	0	0	0	1	13	0				1		2	0	1	0	0	0	0	0	0
556	0	30	0	1	3	2	40	13	17	6	1	1	1	60	0		1	2	2	0	0		1	0	0	5	4	4	0	0	0	1	10	0				1		3	0	0	1	0	0	0	0	0
557	0	38	0	1	3	3	40	6	32	5	4	4	1	10	1	4	1	1	2	1	1	0	1	0	0	3	2	2	0	0	0	1	11	0				1		3	0	0	1	0	0	0	0		0
558	0	25	0	1	4	4	25	1	24	2	1	1	1	20	0		1	1	1	0	0		0	0	0	1					0	1						1										0
559	0	32	0	0	2	1	40	3	29	3	5	1	1	30	0		2	2	2	1	0		0	1	0	2	1	1	0	0	0	1						0										1
560	0	37	0	0	2	3	45	19	18	7	5	1	1	30	0		1	1	1	0	0		0	0	0	6	5	5	0	0	0	0						1											0
561	0	36	0	1	3	3	43	8	28	4	4	4	1	10	1	4	2	2	2	1	0		0	0	1	3	2	2	0	0	0	1						1		3	0	0	1	0	0	0	0		0
562	0	31	0	1	3	1	31	1	24	4	1	3	1	10	0		1	1	1	1	0		0	1	0	3	2	2	0	0	0	1						1		2	0	1	0	0	0	0	0	0
563	0	31	0	1	4	3	33	1	30	2	1	6	1	20	0		2	2	2	1	0		0	0	0	1					0	1						0										0
564	0	35	0	0	3	3	40	10	26	4	1	1	1	60	0		2	2	2	0	0		0	0	0	4	3	2	1	0	0	1						1											0
565	0	28	0	1	2	2	35	10	16	4	5	1	1	30	0		2	2	2	0	0		0	1	0	3	2	2	0	0	0	1	16	0				1		2	0	1	0	0	0	0	0	0
566	0	32	0	0	1	2	50	5	20	3	5	1	1	70	0		2	2	2	0	0		0	0	0	2	1	1	0	0	0	0	20	1	16	1	2	1										0
567	0	26	0	1	2	1	31	5	18	4	5	1	1	80	0		2	2	2	0	0		0	0	0	2	1	1	0	0	0	1						0										0
568	0	37	0	0	1	2	38	8	20	5	5	1	1	90	0		2	2	2	0	0		0	0	0	5	4	3	0	1	0	1						1											0
569	0	22	0	1	3	2	38	7	15	4	5	1	1	30	0		2	2	2	0	0		0	1	0	3	2	2	0	0	0	0						1		3	0	0	1	0	0	0	0	0
570	0	18	0	1	2	3	26	1	17	2	5	1	1	60	0		4	2	2	0	0		0	0	0	1					0	1						1		2	0	1	0	0	0	0	0	0
571	0	20	0	1	3	3	30	3	18	3	1	5	2	15	0		2	2	2	0	0		0	0	0	2	1	1	0	0	0	0	12	1	12	1	3	0										0
572	0	24	0	1	2	2	32	5	18	3	5	1	1	60	0		2	2	2	0	0		1	0	1	3	1	1	0	0	1	1	8	0				1										0
573	0	25	0	1	2	2	30	5	17	4	5	1	1	120	0		2	2	2	0	0		0	1	0	4	2	2	0	0	1	1	8	1	12	1	2	1										0
574	0	35	0	1	2	2	53	10	18	7	5	1	1	90	0		2	2	2	0	1	0	0	0	0	5	4	4	0	0	0	1	18	1	18	1	1	0											0
575	0	18	0	1	2	3	25	1	17	2	5	1	1	60	0		2	2	2	0	0		0	0	0	1					0	1						0										0
576	0	18	0	1	2	3	24	1	18	2	5	1	1	50	0		2	2	2	0	0		0	0	0	2	0	0	0	0	1	1						0										0
577	0	30	0	0	1	2	40	11	16	5	1	5	1	90	0		2	2	2	0	0		0	0	0	4	3	3	0	0	0	1	12	1	20	2	3	1										0
578	0	29	0	1	4	4	30	6	23	3	4	4	1	20	1	4	2	2	2	0	1	1	0	0	0	2	1	1	0	0	0	1	6	1	24	1	3	1										0
579	0	22	0	1	3	1	27	5	17	3	5	1	1	40	0		2	2	2	0	0		0	0	0	2	1	1	0	0	0	1						0										0
580	0	22	1	1	4	4	26	2	20	2	3	6	1	25	1	4	1	2	2	0	0		0	0	0	1					0	1	10	0				1										0
581	0	22	1	1	4	3	24	1	21	2	1	2	1	25	1	4	1	2	2	0	0		0	0	0	1					0	1	14	1	20	1	3	0										0
582	0	30	1	1	3	1	42	9	21	4	1	5	1	30	1	3	2	2	2	0	0		0	0	1	3	2	2	0	0	0	0	12	0				1		3	0	0	1	0	0	0	0	0
583	0	32	1	1	3	1	35	10	21	4	1	5	1	30	0		1	2	2	0	0		0	0	0	3	2	2	0	0	0	0	14	0				1		2	0	1	0	0	0	0	0	0
584	0	24	1	1	3	3	29	2	22	2	4	5	1	40	0		2	2	2	0	0		0	0	0	1					0	1	12	0				1										0
585	0	20	1	1	3	3	26	1	19	2	1	3	2	45	1	4	2	2	2	0	0		0	0	1	1					0	0	12	1	12	1	3	1										0
586	0	21	0	1	3	3	27	1	18	3	1	5	1	5	0		2	2	2	0	0		0	0	0	2	1	1	0	0	0	1						1		2	0	1	0	0	0	0	0	0
587	0	28	0	1	2	3	38	7	18	5	1	1	1	20	0		1	2	2	1	0		0	0	0	4	3	3	0	0	0	1	16	0				1										0
588	0	29	0	1	2	3	37	10	17	5	1	1	1	30	0		2	2	2	0	1	1	0	1	1	5	3	3	0	0	1	1	12	0				1										0
589	1	31	0	1	3	3	40	12	19	5	1	1	1	20	0		2	2	2	1	1	0	0	1	0	4	3	3	0	0	0	1						1		2	0	1	0	0	0	0	0	0
590	0	29	0	0	2	2	34	12	16	6	1	1	1	40	0		2	2	2	0	0		0	0	0	5	4	4	0	0	0	1						0										0
591	0	36	0	1	2	2	45	15	16	8	1	1	1	40	0		2	2	2	1	0		0	0	0	7	6	6	0	0	0	0						1											0
592	0	25	0	1	2	3	34	6	17	2	1	1	1	30	0		1	2	2	1	0		0	0	0	3	2	2	0	0	0	1						0										0
593	0	35	0	1	3	1	40	6	17	5	4	1	1	15	1	3	1	2	2	0	1	1	0	0	1	5	4	3	0	1	0	1	14	1	20	1	3	1											0
594	0	25	0	1	2	2	27	5	18	4	1	3	1	30	1	3	4	4	4	0	0		0	0	0	3	2	2	0	0	0	1	12	1	22	1	3	1										0
595	0	23	0	1	2	2	28	4	19	3	1	1	1	10	1	4	2	2	2	1	0		0	0	0	1					0	1	12	0				1		3	0	0	1	0	0	0	0	0
596	0	21	0	1	2	2	30	1	18	3	1	1	1	30	0		1	2	2	0	0		0	0	0	2	1	1	0	0	0	0	8	0				0										0
597	0	23	0	1	3	3	27	1	22	2	1	1	1	10	0		1	2	2	0	0		0	0	0	1					0	0	23	0				1										0
598	0	24	0	1	2	3	27	2	20	3	1	1	1	30	1	3	1	2	2	0	0		0	0	0	2	1	1	0	0	0	1	12	0				0										0
599	0	34	0	1	2	2	45	15	17	4	1	1	1	30	1	3	1	2	4	0	0		0	0	0	6	5	5	0	0	0	0	11	0				1		3	0	0	1	0	0	0	0	0
600	0	33	0	1	2	2	42	13	17	6	1	3	1	10	1	4	1	2	2	0	0		0	0	0	5	4	4	0	0	0	1	12	1	20	1	3	1		3	0	0	1	0	0	0	0	0
601	0	18	0	1	2	3	23	1	17	2	1	5	1	30	0		2	2	2	0	0		0	0	0	1					0	1	20	0				0										0
602	0	32	0	0	1	3	40	12	24	5	1	1	1	5	0		1	2	2	0	0		0	1	0	4	3	3	0	0	0	1	16	1	26	1	3	1										0
603	0	27	0	1	3	2	33	7	20	5	5	1	1	20	0		2	2	2	1	0		0	1	0	5	3	3	0	0	1	0						1										0
604	0	30	0	1	2	1	35	16	16	7	5	1	1	5	1	4	1	2	2	1	1	0	0	0	1	6	5	5	0	0	0	1	8	0				0										0
605	0	21	0	1	3	3	30	4	18	3	5	1	1	20	0		1	2	1	0	0		0	1	0	1					0	1						1		3	0	0	1	0	0	0	0	0
606	0	25	0	0	1	1	30	6	19	3	5	1	1	30	0		1	2	2	0	0		0	1	0	1					0	0						0										0
607	0	35	0	1	3	3	42	19	16	3	1	3	1	10	1	4	2	2	2	1	0		0	0	0	3	1	1	0	0	1	1	4	1	13	1	3	1											0
608	0	30	0	1	3	3	42	10	18	6	1	1	1	30	0		2	2	2	0	0		0	0	0	5	4	4	0	0	8	1	12	0				1										0
609	0	37	0	1	3	2	40	11	26	6	1	1	1	30	0		2	2	2	0	0		0	0	0	5	4	4	0	0	0	1	16	0				0											0
610	0	18	0	1	2	3	20	1	17	2	1	1	1	30	0		2	2	2	0	0		0	0	0	1					0	1	16	1	20	1	2	0										0
611	0	33	0	0	1	3	48	12	18	5	1	1	1	30	0		2	2	2	0	0		0	0	0	4	3	3	0	0	0	1	12	0				1		3	0	0	1	0	0	0	0	0
612	0	29	0	1	4	4	45	8	20	4	6	4	1	25	0		2	2	2	0	0		0	0	0	3	2	2	0	0	0	1	12	0				1		3	0	0	1	0	0	0	0	0
613	0	34	0	1	2	2	52	18	16	5	1	1	1	30	0		1	2	2	0	0		0	0	0	6	3	3	0	0	2	1	12	1	16	1	1	1		3	0	0	1	0	0	0	0	0
614	0	32	0	1	3	1	40	13	19	6	3	5	1	15	1	4	1	2	2	0	0		0	0	0	6	4	4	0	0	1	1	8	0				1		3	0	0	1	0	0	0	0	0
615	0	26	0	1	4	4	32	5	21	3	4	4	1	10	1	4	1	2	2	0	0		0	1	0	2	1	1	0	0	0	1	8	1	20	1	3	1		2	0	1	0	0	0	0	0	0
616	0	22	0	1	3	3	25	6	16	4	1	6	1	90	0		1	2	2	0	0		0	0	0	3	2	2	0	0	0	0	12	1	20	1	1	0										0
617	0	34	0	1	2	2	45	17	16	7	1	1	1	30	0		1	1	1	0	0		0	0	0	7	5	5	0	0	1	0	8	0				1										0
618	0	20	0	1	2	3	29	3	18	5	1	1	1	30	1	4	2	2	2	0	0		0	1	0	1					0	1	20	1	20	1	3	0										0
619	0	24	0	1	3	2	29	4	20	4	1	6	1	15	0		2	2	2	0	0		0	0	0	4	2	2	0	0	1	1	8	0				1		3	0	0	1	0	0	0	0	0
620	0	32	0	1	2	2	37	12	18	6	1	5	1	60	0		2	4	2	0	0		0	1	0	5	4	4	0	0	0	1	12	0				0										0
621	0	19	0	1	3	3	22	1	18	12	6	6	1	45	0		1	2	1	1	0		0	0	0	1					0	0	16	1	20	1	2	0										0
622	0	25	0	1	2	3	42	11	20	5	1	1	1	40	0		2	4	2	1	0		0	1	0	4	3	3	0	0	0	1	16	1	20	1	2	1		2	0	1	0	0	0	0	0	0
623	0	39	0	1	2	3	51	21	18	10	1	1	1	90	0		1	4	2	1	0		0	1	0	8	7	6	0	1	0	1	12	1	16	1	3	0											0
624	0	28	0	1	3	2	33	1	22	3	1	1	1	15	0		1	2	2	0	0		0	0	0	3	2	1	0	1	0	1	16	1	16	1	2	1										0
625	0	26	1	1	3	2	28	4	22	3	1	5	1	5	0		2	2	2	0	0		0	1	0	2	1	1	0	0	0	1	8	1	12	1	2	1		2	0	1	0	0	0	0	0	0
626	0	35	1	1	2	3	40	20	15	5	1	4	1	10	0		2	2	2	1	1	1	0	1	1	4	3	3	0	0	0	0	8	1	12	1	3	1											0
627	0	26	1	1	3	2	33	6	20	3	4	5	1	5	0		2	2	2	0	0		0	1	0	4	2	1	1	0	1	1						1										0
628	0	29	1	1	3	4	32	11	18	5	1	2	2	20	1	4	2	2	2	0	1	1	0	0	0	4	3	3	0	0	0	1	20	1	24	1	3	0										0
629	0	25	1	1	3	2	26	1	24	2	4	6	1	30	0		2	2	2	0	0		0	1	0	1					0	1	14	0				0										0
630	0	23	1	1	4	3	31	4	19	2	1	6	1	30	0		2	2	2	0	0		0	0	0	1					0	1	12	0				1		4	0	0	0	1	0	0	0	0
631	0	27	1	1	4	4	40	6	21	3	1	2	1	30	1	4	2	2	2	1	0		0	1	0	3	1	1	0	0	1	1						1		4	0	0	0	1	0	0	0	0
632	0	24	1	1	3	3	46	7	17	4	1	4	2	20	1	4	2	2	2	0	0		0	1	0	3	2	2	0	0	0	1	20	1	20	1	3	1		2	0	1	0	0	0	0	0	0
633	0	30	0	0	1	2	45	5	25	4	1	2	1	90	0		1	1	1	0	0		0	0	0	3	2	2	0	0	0	1	16	0				1										0
634	0	43	0	1	2	2	53	25	16	10	5	1	1	75	0		2	2	2	0	0		0	0	0	11	9	8	1	0	1	1						1											0
635	0	24	0	1	3	1	30	4	20	3	5	1	1	30	0		2	2	2	0	0		0	0	0	2	1	1	0	0	0	0	16	1	20	1	2	1		2	0	1	0	0	0	0	0	0
636	0	27	0	1	2	3	45	9	16	6	5	1	1	90	0		2	2	2	0	0		0	0	0	5	4	4	0	0	0	1						1		3	0	0	1	0	0	0	0	0
637	0	38	0	0	1	1	55	20	18	7	5	1	1	90	0		2	2	2	1	0		0	1	0	9	6	5	0	1	2	0	20	0				1		2	0	1	0	0	0	0	0		0
638	0	20	0	1	3	3	27	1	19	2	6	2	1	60	0		2	2	2	0	0		0	0	0	1					0	1	24	0				0										0
639	0	26	0	1	2	3	45	6	19	5	5	1	1	60	0		2	2	2	0	0		0	0	0	5	4	3	0	1	0	1						0										0
640	0	38	0	0	1	2	45	24	14	6	5	1	1	45	0		2	2	2	0	0		0	0	0	7	6	5	0	1	0	1						1		3	0	0	1	0	0	0	0		0
641	0	28	0	1	3	2	32	1	27	2	1	4	1	10	1	4	2	2	2	0	1	0	0	0	0	1					0	0	16	0				0										0
642	0	27	0	1	3	1	37	10	17	6	5	1	1	50	0		2	2	2	1	0		0	0	0	5	4	4	0	0	0	1						1										0
643	0	22	0	1	3	1	30	3	19	3	5	1	1	90	0		2	2	2	1	0		0	0	0	2	1	1	0	0	0	1	20	1	20	1	3	1		4	0	0	0	1	0	0	0	0
644	0	23	0	1	4	4	31	2	22	2	1	6	1	90	0		2	2	2	0	0		0	0	0	1					0	1	8	1	12	1	3	1		2	0	1	0	0	0	0	0	0
645	0	30	0	1	3	3	35	10	20	5	5	1	1	60	0		2	2	2	0	0		0	0	0	6	4	4	0	1	1	1	12	0				1										0
646	0	25	0	1	3	1	28	6	19	4	5	1	1	90	0		2	2	2	0	0		0	0	0	3	2	2	0	0	0	1	12	1	16	1	3	0										0
647	0	36	0	1	2	1	60	4	16	7	5	1	1	60	0		2	2	2	1	0		0	0	0	9	5	5	0	0	3	1	16	0				1											0
648	0	18	0	1	2	3	24	1	17	2	1	2	1	20	0		2	2	2	0	0		0	0	0	1					0	0	8	1	20	1	3	0										0
649	0	35	1	1	4	3	45	13	22	4	1	3	1	20	1	4	1	2	1	0	0		1	1	0	4	1	1	0	0	2	1	12	0				1											0
650	0	30	1	1	2	2	40	14	16	6	1	5	1	15	0		2	2	2	0	0		1	1	0	5	4	4	0	0	0	0						1										0
651	0	23	1	1	3	2	30	5	18	2	6	2	1	20	0		2	2	2	0	0		0	0	0	1					0	0						1		6	0	0	0	0	0	1	0	0
652	0	20	1	1	2	4	25	1	19	2	1	2	1	25	1	4	2	2	2	0	0		0	0	0	1					0	0	16	1	22	1	2	0										0
653	0	23	1	1	3	3	31	3	20	2	1	2	1	30	0		2	2	2	0	0		0	0	0	1					0	1	16	1	26	1	2	1		3	0	0	1	0	0	0	0	0
654	0	25	0	1	2	3	37	8	17	4	1	6	1	120	1	4	2	2	2	0	0		0	1	0	3	2	2	0	0	0	1	16	0				1		3	0	0	1	0	0	0	0	0
655	0	30	0	1	3	2	37	10	20	3	1	6	1	120	0		2	2	2	0	0		0	1	0	2	1	1	0	0	0	1	12	1	26	1	2	1		2	0	1	0	0	0	0	0	0
656	0	42	0	1	3	1	50	20	22	9	5	1	1	60	0		2	2	2	0	1	0	0	1	0	9	6	6	0	0	2	1	12	0				0											0
657	0	39	0	1	2	2	50	22	17	9	1	5	1	30	0		2	2	1	0	1	0	1	1	0	8	7	7	0	0	0	0	12	0				0											0
658	0	23	0	1	4	3	34	2	21	2	1	5	1	60	0		2	2	2	0	0		0	1	0	4	0	0	0	0	3	1	8	1	8	1	3	0										0
659	0	28	0	0	1	1	32	4	24	4	1	5	1	30	0		2	2	2	0	0		0	1	0	3	2	2	0	0	0	1	8	0				1		6	0	0	0	0	0	1	0	0
660	0	24	0	1	3	4	31	1	23	2	1	6	1	20	1	4	2	2	1	0	0		0	0	0	1					0	1	16	0				1		2 4 5	0	1	0	1	1	0	0	0
661	0	32	0	1	2	2	37	15	17	6	1	5	1	30	0		2	2	2	0	1	0	1	1	0	5	4	4	0	0	0	1	12	0				1		3	0	0	1	0	0	0	0	0
662	0	28	0	1	2	2	38	9	19	5	1	2	1	10	1	4	2	2	2	0	0		0	1	0	4	3	3	0	0	0	1						1		3	0	0	1	0	0	0	0	0
663	0	26	1	1	3	3	36	2	24	2	1	4	1	30	1	4	1	2	2	0	0		0	1	0	1					0	1	8	1	12	1	3	0										0
664	0	23	1	1	3	3	28	2	20	3	1	2	1	40	0		2	2	2	0	0		0	1	0	2	1	1	0	0	0	0	14	1	14	1	3	1		3	0	0	1	0	0	0	0	0
665	0	29	1	1	4	3	33	1	28	2	1	2	1	15	1	4	1	2	2	0	0		0	1	0	1					0	1						1										1
666	0	37	1	1	3	4	42	4	35	3	1	4	1	60	1	4	1	1	2	0	0		0	1	0	2	1	1	0	0	0	1						1		2	0	1	0	0	0	0	0		1
667	0	32	1	1	3	3	45	12	23	6	1	5	1	20	1	1	1	2	2	0	0		0	1	0	3	2	2	0	0	0	1						1		2	0	1	0	0	0	0	0	0
668	0	30	1	1	4	4	38	2	28	3	1	3	1	15	1	4	2	2	2	0	0		0	1	0	2	1	1	0	0	0	1						0										0
669	0	30	1	1	3	3	45	6	28	3	2	4	1	10	1	3	1	2	2	0	0		0	1	0	2	1	1	0	0	0	1	12	1	22	1	3	0										0
670	0	21	1	1	3	3	28	1	20	2	6	2	1	15	0		1	2	2	0	0		0	1	0	1					0	1	12	1	22	1	3	0										0
671	0	32	0	1	3	2	38	10	22	5	5	1	1	30	0		2	2	2	1	0		1	1	0	4	3	3	0	0	0	1						0										0
672	0	37	0	1	2	2	30	10	27	5	1	5	1	10	0		2	2	2	0	0		1	1	0	5	4	4	0	0	0	1						1		3	0	0	1	0	0	0	0		0
673	0	26	0	1	4	4	30	3	23	3	1	4	1	5	1	4	2	2	2	0	0		0	1	0	2	1	1	0	0	0	1	8	1	18	1	3	0										0
674	0	27	0	1	3	2	30	7	20	5	5	1	1	5	0		1	2	2	1	0		0	1	0	3	2	2	0	0	0	1	16	0				1										0
675	0	26	0	1	3	3	30	3	23	3	1	6	1	10	1	3	1	2	2	0	0		0	0	0	2	1	1	0	0	0	1						1		3	0	0	1	0	0	0	0	0
676	0	22	0	1	3	4	28	2	20	2	1	4	1	15	0		2	2	2	0	0		0	0	0	1					0	1	16	0				0										0
677	0	21	0	1	3	2	27	1	19	2	1	1	1	60	0		2	2	2	0	0		0	0	0	1					0	1	8	1	22	1	2	0										0
678	0	37	0	1	3	2	39	16	21	6	1	1	1	30	0		1	2	2	1	0		1	1	0	5	4	4	0	0	0	1						1		3	0	0	1	0	0	0	0		0
679	0	21	0	1	3	2	30	3	18	3	1	1	1	30	0		2	2	2	0	0		0	0	0	2	1	1	0	0	0	1						0										0
680	0	36	0	0	1	1	45	15	20	6	5	1	1	30	0		1	2	2	1	0		1	1	0	5	4	4	0	0	0	1	8	0				1		2	0	1	0	0	0	0	0		0
681	0	25	0	1	2	1	38	13	18	5	1	1	1	30	0		1	2	2	0	0		1	1	0	4	3	3	0	0	0	1						0										0
682	0	23	0	1	2	2	26	2	22	2	1	6	1	60	0		1	2	2	0	0		0	0	0	1					0	1						0										0
683	0	32	0	1	2	1	37	10	19	4	5	1	1	90	0		1	2	2	0	0		1	1	0	5	2	2	0	0	2	0						0										0
684	0	29	0	1	3	1	35	12	18	7	1	1	1	60	0		1	1	2	0	0		1	1	0	5	4	4	0	0	0	1	16	0				1		4	0	0	0	1	0	0	0	0
685	0	40	0	1	2	1	45	20	16	6	1	5	1	30	0		2	2	2	0	0		0	0	0	5	4	4	0	0	0	1	22	0				0											0
686	0	26	0	1	3	3	32	4	22	3	1	1	1	30	0		1	2	2	0	0		0	0	0	2	1	1	0	0	0	1	12	0				0										0
687	0	20	0	1	2	3	35	5	15	3	1	1	1	20	0		2	2	2	0	0		0	0	0	2	1	1	0	0	0	1	16	0				1		2	0	1	0	0	0	0	0	0
688	0	36	0	1	2	2	38	12	20	5	1	1	1	30	0		1	1	1	0	0		0	0	0	5	4	3	1	0	0	1						1		3	0	0	1	0	0	0	0		0
689	0	25	0	1	3	3	30	7	18	4	1	1	1	60	0		2	2	2	0	0		0	0	0	2	1	1	0	0	0	1	16	0				0										0
690	0	22	0	1	3	4	28	1	22	2	1	5	1	60	0		2	2	2	0	0		0	0	0	1					0	1	6	0				0										0
691	0	35	0	1	2	2	50	15	18	7	1	1	1	30	0		2	2	2	0	0		0	0	0	5	4	4	0	0	0	1	16	0				1		2	0	1	0	0	0	0	0		0
692	0	41	0	1	2	2	46	19	20	10	1	1	1	15	0		2	2	2	0	0		0	1	0	9	8	8	0	0	0	1	8	0				1											0
693	0	28	0	1	2	2	38	14	14	6	1	1	1	10	0		2	2	2	1	0		0	1	0	5	4	4	0	0	0	1	8	0				0										0
694	0	30	0	1	3	2	34	8	24	6	1	1	1	5	0		2	2	1	0	1	1	0	1	0	4	3	3	0	0	0	1	8	0				1										0
695	0	28	0	1	2	2	35	10	16	5	1	1	1	10	0		2	2	2	1	1	0	0	1	0	5	4	4	0	0	0	1	12	0				1		3	0	0	1	0	0	0	0	0
696	0	25	0	0	1	2	30	7	18	4	1	1	1	60	0		3	4	4	0	0		0	1	0	3	2	2	0	0	0	1						1		2	0	1	0	0	0	0	0	0
697	0	30	1	1	3	3	36	7	23	5	1	6	1	30	1	4	2	2	2	1	0		0	0	0	3	2	2	0	0	0	1						1										0
698	0	23	1	1	4	4	28	1	23	2	4	4	1	40	0		2	2	2	0	0		0	0	0	1					0	0						0										0
699	0	29	1	1	3	3	34	10	19	5	1	5	1	35	1	2	2	2	2	1	0		0	0	0	5	4	4	0	0	0	1	12	0				1										0
700	0	28	1	0	1	2	79	4	24	3	1	1	1	30	0		4	4	4	0	0		0	0	0	3	2	1	0	1	0	1	8	0				0										0
701	0	38	1	1	2	2	44	5	16	4	1	6	1	60	0		4	4	4	1	0		0	1	0	5	2	2	0	0	2	1						1											1
702	0	28	1	1	4	4	35	6	21	4	4	4	1	30	1	4	2	2	2	0	0		0	0	0	3	2	2	0	0	0	0	8	0				1		2	0	1	0	0	0	0	0	0
703	0	28	1	1	4	3	35	3	25	4	1	6	1	30	0		2	2	2	1	0		0	0	0	3	1	1	0	0	1	1	10	1	16	1	3	1		2	0	1	0	0	0	0	0	0
704	0	31	0	1	3	2	54	5	4	27	5	1	1	60	0		2	2	2	1	0		0	0	0	4	3	2	1	0	0	1	8	0				1										0
705	0	28	0	1	2	3	45	14	14	6	5	1	1	60	0		2	2	2	1	0		0	0	0	5	4	4	0	0	0	1	16	1	26	1	2	1										0
706	0	31	0	1	2	3	45	11	20	4	5	1	1	60	0		2	2	2	1	0		0	0	0	9	4	3	0	1	4	1						1										0
707	0	28	0	1	2	2	29	5	23	3	1	6	1	70	0		2	2	2	0	0		0	0	0	2	1	1	0	0	0	1						1		2	0	1	0	0	0	0	0	0
708	0	34	0	1	4	4	42	12	22	5	4	4	1	70	0		2	2	2	0	0		0	0	0	6	3	3	0	0	2	1	20	1	26	1	2	1		4	0	0	0	1	0	0	0	0
709	0	21	0	1	3	2	30	3	18	3	1	1	1	30	0		2	2	2	1	0		0	0	0	2	1	1	0	0	0	1						0										0
710	0	30	0	1	2	3	35	10	20	5	5	1	1	30	0		2	2	2	1	0		0	0	0	4	3	3	0	0	0	0	12	0				1										0
711	0	31	0	1	2	3	39	16	15	3	1	6	1	10	0		2	2	2	0	0		0	0	0	5	4	3	0	1	0	1	12	1	26	1	2	1		3	0	0	1	0	0	0	0	0
712	0	25	0	1	2	2	30	10	15	4	5	1	1	60	0		2	2	2	1	0		0	1	0	4	3	2	0	1	0	1	12	0				1		2	0	1	0	0	0	0	0	0
713	0	27	0	1	3	1	40	8	19	4	1	6	1	60	0		2	2	2	1	0		0	0	0	3	2	2	0	0	0	1	12	0				1		3	0	0	1	0	0	0	0	0
714	0	20	0	1	2	3	30	4	16	3	1	5	1	30	0		2	2	2	0	0		0	0	0	2	1	1	0	0	0	1	12	0				0										0
715	0	34	0	1	2	1	60	16	18	6	1	1	1	60	0		2	2	2	0	0		0	0	0	7	4	3	1	0	1	1	12	0				1										0
716	0	30	0	1	3	3	30	10	20	5	1	1	1	30	0		2	2	2	0	0		0	1	0	4	3	3	0	0	0	1	8	0				1		3	0	0	1	0	0	0	0	0
717	0	32	1	1	3	2	35	13	21	4	1	5	1	90	1	4	2	4	2	0	0		0	1	0	3	2	2	0	0	0	1	12	1	26	1	3	1		3	0	0	1	0	0	0	0	1
718	0	24	1	1	4	2	25	2	22	2	1	6	1	60	0		1	2	2	0	0		0	0	0	1					0	1	8	1	24	1	2	1		2	0	1	0	0	0	0	0	0
719	0	36	1	1	2	3	50	20	16	8	1	2	2	60	1	4	2	2	2	0	0		0	0	0	7	6	6	0	0	0	0	23	1	23	1	3	1		3	0	0	1	0	0	0	0		0
720	0	30	1	1	4	4	45	10	18	6	4	4	2	30	1	4	1	2	2	1	1	1	0	1	1	7	4	4	0	0	2	1	8	1	8	1	3	1		3	0	0	1	0	0	0	0	0
721	0	35	1	1	3	4	42	6	22	6	3	4	1	35	1	4	2	2	2	0	0		0	1	1	5	4	4	0	0	0	1	12	1	12	1	3	1											0
722	0	28	0	1	3	2	30	4	24	3	1	5	1	15	0		1	2	1	0	0		0	1	0	2	1	1	0	0	0	1						1		2	0	1	0	0	0	0	0	0
723	0	30	0	1	3	1	36	2	23	2	1	5	1	30	0		1	1	1	0	0		0	0	1	2	1	1	0	0	0	1						0										0
724	0	30	0	1	2	2	35	7	23	4	1	5	1	30	0		4	2	2	1	0		0	0	0	3	1	1	0	0	0	1	12	0				1		3	0	0	1	0	0	0	0	0
725	0	32	0	1	2	2	45	16	17	7	1	6	1	60	0		4	4	4	0	0		0	1	0	7	5	4	1	0	0	1						1										0
726	0	25	0	1	3	2	35	7	18	4	1	1	1	30	0		2	2	2	0	0		0	0	0	3	2	2	0	0	0	1	12	0				1										0
727	0	37	0	1	2	3	45	16	19	8	1	1	1	15	0		2	2	2	1	0		0	1	0	7	6	6	0	0	0	1	16	1	20	2	3	1		3	0	0	1	0	0	0	0		0
728	0	28	0	1	3	2	30	1	20	3	3	6	1	15	1	4	1	2	2	1	0		0	1	0	2	1	1	0	0	0	1	8	1	16	1	3	1		2	0	1	0	0	0	0	0	0
729	0	35	0	1	4	4	40	14	25	5	4	4	1	10	1	4	1	2	2	1	0		0	1	0	6	4	3	0	1	1	1	8	0				1		3	0	0	1	0	0	0	0		1
730	0	35	0	1	2	1	42	17	18	7	1	1	1	40	0		1	2	2	0	0		0	0	0	6	5	5	0	0	0	1	12	0				0											0
731	0	24	0	1	3	3	28	1	23	2	4	4	1	60	0		1	2	2	0	0		0	0	0	1					0	1	4	0				0										0
732	0	35	0	1	2	3	42	15	20	6	1	6	1	30	0		4	2	2	0	0		0	1	0	5	4	4	0	0	0	1	20	0				1		3	0	0	1	0	0	0	0		0
733	0	25	0	1	4	4	30	2	23	4	1	3	1	5	1	3	1	1	1	1	0		0	0	1	1					0	1	8	1	16	1	3	1		3	0	0	1	0	0	0	0	0
734	1	40	1	1	4	4	42	10	27	6	4	5	1	30	1	4	2	2	2	1	0		0	0	0	5	4	4	0	0	0	1	12	1	20	1	3	1		6 4	0	0	0	1	0	1	0		0
735	1	28	1	1	3	4	36	5	22	4	3	3	2	30	1	4	2	2	2	0	0		0	0	0	3	2	2	0	0	0	0	12	1	16	1	3	0										0
736	1	32	1	1	3	3	42	10	21	5	1	5	1	20	1	4	2	4	2	1	1	0	0	1	0	4	3	3	0	0	0	1						0										0
737	1	25	1	1	2	2	28	2	21	3	1	4	1	10	0		1	1	1	0	0		0	0	0	2	1	1	0	0	0	1	8	0				1		3	0	0	1	0	0	0	0	0
738	1	28	1	1	2	3	33	6	18	5	1	5	1	10	1	3	2	2	2	0	0		0	0	0	4	3	3	0	0	0	1	16	1	20	1	2	1		2	0	1	0	0	0	0	0	0
739	1	27	1	1	2	3	29	4	23	3	1	4	1	15	1	3	2	2	2	0	0		0	1	0	2	1	1	0	0	0	1	8	1	20	1	3	1										0
740	1	23	1	1	4	3	30	4	18	4	1	3	1	30	1	3	1	4	1	0	0		0	0	0	3	2	2	0	0	0	1	8	1	8	1	3	0										0
741	1	32	1	1	3	3	40	10	22	4	1	4	1	10	1	3	2	2	2	0	0		0	0	0	4	2	2	0	0	1	1	8	0				1										0
742	1	30	0	1	2	2	42	15	16	4	1	2	1	20	1	3	2	2	2	1	0		0	0	0	3	2	2	0	0	0	1	16	0				1		2	0	1	0	0	0	0	0	0
743	1	24	1	1	2	1	30	5	19	4	1	5	1	10	0		2	2	2	0	0		0	0	0	3	2	2	0	0	0	0	12	0				0										0
744	1	34	1	1	3	3	46	17	18	5	1	2	1	10	1	4	2	2	2	0	0		0	0	0	5	3	3	0	0	1	1	14	1	22	1	3	1		2	0	1	0	0	0	0	0	0
745	1	36	1	1	3	2	49	18	18	6	1	5	1	5	1	3	2	2	2	0	0		0	0	0	5	4	4	0	0	0	1	16	1	22	1	3	1											0
746	0	26	1	1	3	3	28	6	20	4	1	5	1	10	0		2	2	2	0	0		0	0	0	4	2	2	0	0	1	1	8	0				1										0
747	0	27	1	1	3	3	32	10	17	6	1	5	1	15	1	3	1	2	2	0	0		0	0	0	5	4	4	0	0	0	1	8	0				0										0
748	0	26	1	1	4	3	35	1	25	2	1	5	1	15	0		1	1	2	0	0		0	0	0	1					0	1	16	0				0										0
749	0	35	1	1	3	3	53	15	20	4	1	4	1	15	0		2	2	2	0	0		0	0	0	3	2	2	0	0	0	1	12	1	26	1	2	1		3	0	0	1	0	0	0	0		0
750	0	34	0	1	2	3	44	14	20	5	1	4	1	10	1	4	4	2	2	1	0		0	0	0	4	3	3	0	0	0	1						1										0
751	0	36	0	1	3	2	39	17	19	7	5	1	1	5	1	3	1	2	2	1	0		1	0	0	6	5	5	0	0	0	1	16	1	16	1	2	1		2	0	1	0	0	0	0	0		0
752	0	26	0	1	3	3	28	3	23	2	3	6	1	5	1	4	2	2	2	0	0		0	0	0	3	1	0	0	1	1	1	8	0				1										0
753	0	36	0	1	2	3	40	14	22	7	5	1	1	20	0		1	2	2	1	0		1	0	0	8	4	4	0	0	3	1	16	0				1		2	0	1	0	0	0	0	0		0
754	0	36	0	1	2	3	35	1	25	3	1	1	1	60	0		1	4	4	1	0		1	0	0	3	2	1	0	1	0	1	20	0				0											0
755	0	29	0	1	2	2	35	12	17	5	5	1	1	30	0		1	2	2	0	0		0	1	0	4	3	3	0	0	0	0						1		3	0	0	1	0	0	0	0	0
756	0	40	0	0	1	1	65	25	15	7	5	1	1	50	0		1	1	1	0	0		0	1	0	6	4	4	0	0	1	0	20	1	20	1	2	1		3	0	0	1	0	0	0	0		0
757	0	28	0	1	3	3	30	4	24	3	1	1	1	60	0		1	4	4	1	0		0	0	0	3	1	1	0	0	1	1	12	0				0										0
758	0	30	0	1	2	1	40	7	23	5	1	1	1	30	0		1	2	2	1	1	1	0	0	1	4	3	3	0	0	0	1	12	0				1										0
759	0	26	0	1	3	3	32	8	18	4	5	1	1	5	1	3	2	2	2	1	0		0	0	0	3	2	2	0	0	0	1	16	0				1		3	0	0	1	0	0	0	0	0
760	0	42	0	1	2	1	47	25	19	8	5	1	1	60	0		2	2	2	0	0		1	0	0	7	6	6	0	0	0	1	8	0				0											1
761	0	36	0	1	2	2	50	16	19	8	5	1	1	20	0		1	2	2	1	1	0	1	0	0	6	4	4	0	0	1	1	16	0				1											0
762	0	32	0	1	3	3	34	9	23	4	3	3	1	10	1	4	2	2	2	1	0		0	0	0	3	2	2	0	0	0	1	12	1	20	1	3	1		3	0	0	1	0	0	0	0	0
763	0	25	0	1	3	3	27	5	20	4	1	5	1	15	1	3	2	2	2	0	0		1	0	0	3	2	2	0	0	0	1	16	1	20	1	3	0										0
764	0	40	0	1	2	4	60	8	14	6	2	4	1	30	0		2	2	2	1	0		0	0	0	5	4	4	0	0	0	1	6	0				1											1
[truncated: 280 more columns]
